# Supplementary material for: Seroprevalence and associated risk factors of leptospirosis in slaughter pigs; a neglected public health risk, western Kenya
Source: BMC Vet Res. 2019 Nov 8;15:403. doi: 10.1186/s12917-019-2159-3 (PMC6842184; doi:10.1186/s12917-019-2159-3)
Supplement: Supplementary file 1 — Additional file 1. Busia slaughter pigs leptospirosis data on pig demographic and husbandry practices characteristics and microscopic agglutination test results. [file 12917_2019_2159_MOESM1_ESM.xls]

## Sheet: Dictionary
Variables	Explanation
QuestionnaireNo	Questionnaire number
UniqueID	Unique questionarre id
SHCode	Slaghterhouse code
Ownership_SH	Ownership status of the slaughterhouse
LocalityofSH_SC	Sub county where the slaughterhouse is located
LocalityofSH_Ward	Ward where the slaughterhouse is located
SCofOrigin	Sub county where the pig was purchased
WardOfOrigin	Ward where the pig was purchased
OtherCounty	Other County outside the study area where the pig was purchased
ScOther	Other sub county outside the study area where the pig was purchased
WardOther	Other ward outside the study area where the pig was purchased
BreedofPig	Breed of the pig presented for slaughter
ABreedofPig	Breed category of the pig presented for slaughter
PigSex	Sex of the pig
AgecategoryPig	Age category of the pig
AgeBV	Grouped age categories of the pig
BodyconditionScore	Body conditoin of the pig
ABodyconditionScore	Grouped body condition score of the pig
otherlivestock	Presence of other livestock species on the farm of origin Yes/No
Cattle	Cattle Present Yes =1 No = 0
Sheep	Sheep Present Yes =1 No = 1
Goats	Goat Present Yes =1 No = 2
NoPigsKept	Number of pigs at the farm of origin
ANoPigsKept	Number of pigs categories at the farm of origin
Productionsystem	Production system at the farm
AProductionsystem	Production system category at the farm
KidneyLesions	Presence of kidney lesions Yes/No
MAT results	MAT test results (Positie/Negative)
Lepto Serovar Sokoine	MAT test results for Serovar Sokoine (Negative/titre level)
SokoineYN	MAT test results for Serovar Sokoine (Positive = 1 Negative = 0)
Lepto Serovar Grippotyphosa	MAT test results for Serovar Grippotyphosa (Negative/titre level)
GrippoYN	MAT test results for Serovar Grippotyphosa (Positive = 1 Negative = 0)
Lepto Serovar Lora	MAT test results for Serovar Lora (Negative/titre level)
LoraYN	MAT test results for Serovar Lora (Positive = 0 Negative = 0)
Lepto Serovar Batavie	MAT test results for Serovar Bataviae (Negative/titre level)
BatavieYN	MAT test results for Serovar Bataviae (Positive = 1 Negative = 0)
Lepto Serovar Kenya	MAT test results for Serovar Kenya (Negative/titre level)
KenyaYN	MAT test results for Serovar Kenya (Positive = 1 Negative = 0)
Lepto Serovar Hebdomadis	MAT test results for Serovar Hebdomadis (Negative/titre level)
Lepto Serovar Sejroe	MAT test results for Serovar Sejroe (Negative/titre level)
Lepto Serovar Pomona	MAT test results for Serovar Pomona (Negative/titre level)
MAT >=40	MAT test results at MAT titre > 40 to at least one serovar (Positive = 1 Negative = 0)

## Sheet: Raw data
QuestionnaireNo	UniqueID	SHCode	Ownership_SH	LocalityofSH_SC	LocalityofSH_Ward	Latitude	Longitude	SCofOrigin	WardOfOrigin	OtherCounty	ScOther	WardOther	BreedofPig	ABreedofPig	PigSex	AgecategoryPig	AgeBV	BodyconditionScore	ABodyconditionScore	otherlivestock	Cattle	Sheep	Goats	NoPigsKept	ANoPigsKept	Productionsystem	AProductionsystem	KidneyLesions	SizeKidneyLesions	MAT results	Lepto Serovar Sokoine	SokoineYN	Lepto Serovar Grippotyphosa	GrippoYN	Lepto Serovar Lora	LoraYN	Lepto Serovar Batavie	BatavieYN	Lepto Serovar Kenya	KenyaYN	Lepto Serovar Hebdomadis	HebdomadisYN	Lepto Serovar Sejroe	SejroeYN	Lepto Serovar Pomona	PomonaYN	MAT >=40
1	BPL001	Funy	Private	Funyula	Nangina	0.294897	34.1226	Funyula	Bwiri				Local breed	Indigenous	Female	Sows	Mature	Good	Good/ Very good	1	1	1	1	2	<5	Tethering	Extensive	0		Positive	40	1	Neg	0	Neg	0	Neg	0	Neg	0	Neg	0	Neg	0	Neg	0	1
2	BPL002	Funy	Private	Funyula	Nangina	0.294897	34.1226	Funyula	Nangina				Local breed	Indigenous	Female	Gilts	Young	Poor	Poor/Emiciated	0	0	0	0	2	<5	Intensive (housed)	Intensive	0		Negative	Neg	0	Neg	0	Neg	0	Neg	0	Neg	0	Neg	0	Neg	0	Neg	0	0
3	BPL003	Funy	Private	Funyula	Nangina	0.294897	34.1226	Funyula	Nangina				Local breed	Indigenous	Female	Gilts	Young	Good	Good/ Very good	0	0	0	0	2	<5	Intensive (housed)	Intensive	0		Negative	Neg	0	Neg	0	Neg	0	Neg	0	Neg	0	Neg	0	Neg	0	Neg	0	0
4	BPL004	But	Private	Butula	marachi north	0.342462	34.3389	Butula	Marachi North				Cross breed	Exotic/Cross	Female	Sows	Mature	Good	Good/ Very good	1	1	1	1	1	<5	Free range/Extensive	Extensive	0		Negative	Neg	0	Neg	0	Neg	0	Neg	0	Neg	0	Neg	0	Neg	0	Neg	0	0
5	BPL005	But	Private	Butula	Marachi North	0.342462	34.3389	Butula	Marachi North				Local breed	Indigenous	Female	Weaner	Young	Good	Good/ Very good	1	1	0	1	1	<5	Tethering	Extensive	0		Positive	20	1	Neg	0	Neg	0	Neg	0	Neg	0	Neg	0	Neg	0	Neg	0	0
6	BPL006	But	Private	Butula	Marachi North	0.342462	34.3389	Butula	Marachi North				Local breed	Indigenous	Female	Sows	Mature	Good	Good/ Very good	1	1	0	1	1	<5	Tethering	Extensive	0		Negative	Neg	0	Neg	0	Neg	0	Neg	0	Neg	0	Neg	0	Neg	0	Neg	0	0
7	BPL007	But	Private	Butula	Marachi North	0.342462	34.3389	Butula	Marachi North				Local breed	Indigenous	Male	Boar	Mature	Good	Good/ Very good	1	1	1	1	1	<5	Mixed (tethering/housed)	Extensive	0		Negative	Neg	0	Neg	0	Neg	0	Neg	0	Neg	0	Neg	0	Neg	0	Neg	0	0
8	BPL008	But	Private	Butula	Marachi North	0.342462	34.3389	Matungu	Koyonzo	kakamega	Matungu	Koyonzo	Local breed	Indigenous	Female	Sows	Mature	Good	Good/ Very good	1	0	0	1	0	<5	Not known		0		Positive	Neg	0	Neg	0	40	1	Neg	0	Neg	0	Neg	0	Neg	0	Neg	0	1
9	BPL009	But	Private	Butula	Marachi North	0.342462	34.3389	Butula	Marachi North				Local breed	Indigenous	Male	Weaner	Young	Good	Good/ Very good	1	1	1	1	0	<5	Tethering	Extensive	0		Negative	Neg	0	Neg	0	Neg	0	Neg	0	Neg	0	Neg	0	Neg	0	Neg	0	0
10	BPL010	But	Private	Butula	Marachi North	0.342462	34.3389	Butula	Marachi North				Local breed	Indigenous	Male	Weaner	Young	Good	Good/ Very good	1	1	0	1	0	<5	Tethering	Extensive	0		Negative	Neg	0	Neg	0	Neg	0	Neg	0	Neg	0	Neg	0	Neg	0	Neg	0	0
11	BPL011	But	Private	Butula	Marachi North	0.342462	34.3389	Butula	Marachi North				Local breed	Indigenous	Male	Boar	Mature	Poor	Poor/Emiciated		0	0	0	3	<5	Tethering	Extensive	0		Negative	Neg	0	Neg	0	Neg	0	Neg	0	Neg	0	Neg	0	Neg	0	Neg	0	0
12	BPL012	But	Private	Butula	Marachi North	0.342462	34.3389	Matayos	Bukhayo West				Local breed	Indigenous	Male	Boar	Mature	Poor	Poor/Emiciated	1	1	0	1	4	<5	Free range/Extensive	Extensive	1	Small (1-3mm)	Positive	80	1	Neg	0	40	1	Neg	0	40	1	Neg	0	Neg	0	Neg	0	1
13	BPL013	Mund	Private	Matayos	Bukhayo West	0.464241	34.1068	Matayos	Bukhayo West				Local breed	Indigenous	Male	Weaner	Young	Good	Good/ Very good	1	1	1	0	1	<5	Intensive (housed)	Intensive	0		Positive	Neg	0	Neg	0	Neg	0	80	1	Neg	0	Neg	0	Neg	0	Neg	0	1
14	BPL014	Mund	Private	Matayos	Bukhayo West	0.464241	34.1068	Matayos	Bukhayo West				Local breed	Indigenous	Male	Boar	Mature	Poor	Poor/Emiciated	0	0	0	0	1	<5	Tethering	Extensive	0		Negative	Neg	0	Neg	0	Neg	0	Neg	0	Neg	0	Neg	0	Neg	0	Neg	0	0
15	BPL015	Mund	Private	Matayos	Bukhayo West	0.464241	34.1068	Matayos	Bukhayo West				Local breed	Indigenous	Female	Gilts	Young	Good	Good/ Very good	1	1	0	1	1	<5	Mixed (tethering/housed)	Extensive	0		Negative	Neg	0	Neg	0	Neg	0	Neg	0	Neg	0	Neg	0	Neg	0	Neg	0	0
16	BPL016	Mund	Private	Matayos	Bukhayo West	0.464241	34.1068	Matayos	Bukhayo West				Local breed	Indigenous	Female	Gilts	Young	Good	Good/ Very good	1	1	0	0	1	<5	Tethering	Extensive	0		Negative	Neg	0	Neg	0	Neg	0	Neg	0	Neg	0	Neg	0	Neg	0	Neg	0	0
17	BPL017	Mund	Private	Matayos	Bukhayo West	0.464241	34.1068	Matayos	Bukhayo West				Local breed	Indigenous	Female	Sows	Mature	Poor	Poor/Emiciated	1	1	0	0	5	5+	Tethering	Extensive	0		Negative	Neg	0	Neg	0	Neg	0	Neg	0	Neg	0	Neg	0	Neg	0	Neg	0	0
18	BPL018	Mund	Private	Matayos	Bukhayo West	0.464241	34.1068	Matayos	Bukhayo West				Local breed	Indigenous	Female	Sows	Mature	Good	Good/ Very good	0	0	0	0	2	<5	Tethering	Extensive	1	Small (1-3mm)	Negative	Neg	0	Neg	0	Neg	0	Neg	0	Neg	0	Neg	0	Neg	0	Neg	0	0
19	BPL019	Mund	Private	Matayos	Bukhayo West	0.464241	34.1068	Matayos	Bukhayo West				Local breed	Indigenous	Female	Sows	Mature	Good	Good/ Very good	0	0	0	0	2	<5	Tethering	Extensive	0		Positive	Neg	0	Neg	0	40	1	Neg	0	40	1	Neg	0	Neg	0	Neg	0	1
20	BPL020	Namb	Private	Nambale	township	0.44532	34.2494	Nambale	Bukhayo Central				Local breed	Indigenous	Male	Boar	Mature	Very Good	Good/ Very good	1	1	0	0	1	<5	Tethering	Extensive	0		Negative	Neg	0	Neg	0	Neg	0	Neg	0	Neg	0	Neg	0	Neg	0	Neg	0	0
21	BPL021	Mund	Private	Matayos	Bukhayo West	0.464241	34.1068	Matayos	Bukhayo West				Local breed	Indigenous	Female	Sows	Mature	Good	Good/ Very good	1	1	0	0	2	<5	Tethering	Extensive	0		Positive	Neg	0	Neg	0	20	1	Neg	0	Neg	0	Neg	0	Neg	0	Neg	0	0
22	BPL022	Mund	Private	Matayos	Bukhayo West	0.464241	34.1068	Matayos	Bukhayo West				Local breed	Indigenous	Female	Gilts	Young	Good	Good/ Very good	1	1	1	1	1	<5	Tethering	Extensive	0		Negative	Neg	0	Neg	0	Neg	0	Neg	0	Neg	0	Neg	0	Neg	0	Neg	0	0
23	BPL023	Mund	Private	Matayos	Bukhayo West	0.464241	34.1068	Matayos	Bukhayo West				Local breed	Indigenous	Male	Growers	Young	Good	Good/ Very good	1	1	0	0	1	<5	Tethering	Extensive	0		Positive	40	1	Neg	0	Neg	0	Neg	0	40	1	Neg	0	Neg	0	Neg	0	1
24	BPL024	Mund	Private	Matayos	Bukhayo West	0.464241	34.1068	Matayos	Bukhayo West				Local breed	Indigenous	Female	Gilts	Young	Poor	Poor/Emiciated	1	1	0	0	1	<5	Tethering	Extensive	0		Negative	Neg	0	Neg	0	Neg	0	Neg	0	Neg	0	Neg	0	Neg	0	Neg	0	0
25	BPL025	Mund	Private	Matayos	Bukhayo West	0.464241	34.1068	Matayos	Bukhayo West				Local breed	Indigenous	Female	Sows	Mature	Poor	Poor/Emiciated	1	0	1	0	3	<5	Tethering	Extensive	0		Positive	40	1	Neg	0	Neg	0	Neg	0	Neg	0	Neg	0	Neg	0	Neg	0	1
26	BPL026	Mund	Private	Matayos	Bukhayo West	0.464241	34.1068	Matayos	Bukhayo West				Local breed	Indigenous	Male	Growers	Young	Good	Good/ Very good	0	0	0	0	1	<5	Tethering	Extensive	0		Negative	Neg	0	Neg	0	Neg	0	Neg	0	Neg	0	Neg	0	Neg	0	Neg	0	0
27	BPL027	Mund	Private	Matayos	Bukhayo West	0.464241	34.1068	Matayos	Bukhayo West				Local breed	Indigenous	Female	Gilts	Young	Good	Good/ Very good	1	1	0	0	1	<5	Tethering	Extensive	0		Negative	Neg	0	Neg	0	Neg	0	Neg	0	Neg	0	Neg	0	Neg	0	Neg	0	0
28	BPL028	Namb	Private	Nambale	township	0.44532	34.2494	Nambale	Nambale Township				Local breed	Indigenous	Male	Growers	Young	Good	Good/ Very good	1	1	0	0	2	<5	Free range/Extensive	Extensive	1	Small (1-3mm)	Negative	Neg	0	Neg	0	Neg	0	Neg	0	Neg	0	Neg	0	Neg	0	Neg	0	0
29	BPL029	Namb	Private	Nambale	township	0.44532	34.2494	Nambale	Bukhayo Central				Local breed	Indigenous	Male	Growers	Young	Good	Good/ Very good	1	0	0	1	3	<5	Tethering	Extensive	0		Negative	Neg	0	Neg	0	Neg	0	Neg	0	Neg	0	Neg	0	Neg	0	Neg	0	0
30	BPL030	Namb	Private	Nambale	township	0.44532	34.2494	Nambale	Bukhayo Central				Local breed	Indigenous	Male	Growers	Young	Good	Good/ Very good	0	0	0	0	10	5+	Tethering	Extensive	0		Negative	Neg	0	Neg	0	Neg	0	Neg	0	Neg	0	Neg	0	Neg	0	Neg	0	0
31	BPL031	Namb	Private	Nambale	township	0.44532	34.2494	Nambale	Bukhayo Central				Cross breed	Exotic/Cross	Male	Boar	Mature	Poor	Poor/Emiciated		0	0	0	0	<5			0		Positive	20	1	Neg	0	160	1	Neg	0	Neg	0	Neg	0	Neg	0	Neg	0	1
32	BPL032	Tang-k	Private	Nambale	Nambale township	0.481436	34.2208	Teso south	Chakol South				Local breed	Indigenous	Male	Boar	Mature	Very Good	Good/ Very good	1	1	0	0	3	<5	Tethering	Extensive	0		Negative	Neg	0	Neg	0	Neg	0	Neg	0	Neg	0	Neg	0	Neg	0	Neg	0	0
33	BPL033	Mund	Private	Matayos	Bukhayo West	0.464241	34.1068	Matayos	Bukhayo West				Local breed	Indigenous	Male	Growers	Young	Good	Good/ Very good	1	1	0	0	1	<5	Tethering	Extensive	0		Negative	Neg	0	Neg	0	Neg	0	Neg	0	Neg	0	Neg	0	Neg	0	Neg	0	0
34	BPL034	Mund	Private	Matayos	Bukhayo West	0.464241	34.1068	Matayos	Bukhayo West				Local breed	Indigenous	Male	Growers	Young	Good	Good/ Very good	1	1	1	0	1	<5	Tethering	Extensive	0		Positive	Neg	0	Neg	0	80	1	Neg	0	Neg	0	Neg	0	Neg	0	Neg	0	1
35	BPL035	Mund	Private	Matayos	Bukhayo West	0.464241	34.1068	Matayos	Bukhayo West				Local breed	Indigenous	Male	Growers	Young	Good	Good/ Very good	0	0	0	0	1	<5	Tethering	Extensive	0		Positive	Neg	0	Neg	0	Neg	0	Neg	0	40	1	Neg	0	Neg	0	Neg	0	1
36	BPL036	Mund	Private	Matayos	Bukhayo West	0.464241	34.1068	Matayos	Bukhayo West				Cross breed	Exotic/Cross	Female	Gilts	Young	Very Good	Good/ Very good	0	0	0	0	1	<5	Tethering	Extensive	0		Negative	Neg	0	Neg	0	Neg	0	Neg	0	Neg	0	Neg	0	Neg	0	Neg	0	0
37	BPL037	Mund	Private	Matayos	Bukhayo West	0.464241	34.1068	Matayos	Bukhayo West				Local breed	Indigenous	Male	Growers	Young	Good	Good/ Very good	1	1	0	0	2	<5	Tethering	Extensive	0		Positive	Neg	0	Neg	0	Neg	0	Neg	0	80	1	Neg	0	Neg	0	Neg	0	1
38	BPL038	Mund	Private	Matayos	Bukhayo West	0.464241	34.1068	Matayos	Bukhayo West				Local breed	Indigenous	Male	Growers	Young	Good	Good/ Very good	1	1	0	0	2	<5	Tethering	Extensive	0		Negative	Neg	0	Neg	0	Neg	0	Neg	0	Neg	0	Neg	0	Neg	0	Neg	0	0
39	BPL039	Mund	Private	Matayos	Bukhayo West	0.464241	34.1068	Matayos	Bukhayo West				Local breed	Indigenous	Male	Growers	Young	Good	Good/ Very good	1	1	0	0	10	5+	Mixed (tethering/housed)	Extensive	0		Negative	Neg	0	Neg	0	Neg	0	Neg	0	Neg	0	Neg	0	Neg	0	Neg	0	0
40	BPL041	But	Private	Butula	Marachi North	0.342462	34.3389	Butula	Marachi North				Local breed	Indigenous	Male	Weaner	Young	Good	Good/ Very good	1	1	0	0	2	<5	Tethering	Extensive	0		Negative	Neg	0	Neg	0	Neg	0	Neg	0	Neg	0	Neg	0	Neg	0	Neg	0	0
41	BPL042	Mung	Private	Nambale	bukhayo east	0.471724	34.3135	Nambale	Bukhayo East				Local breed	Indigenous	Male	Gilts	Young	Good	Good/ Very good		0	0	0	0	<5	Tethering	Extensive	0		Negative	Neg	0	Neg	0	Neg	0	Neg	0	Neg	0	Neg	0	Neg	0	Neg	0	0
42	BPL043	Mung	Private	Nambale	bukayo east	0.471724	34.3135	Nambale	Bukhayo East				Local breed	Indigenous	Male	Growers	Young	Good	Good/ Very good	0	0	0	0	0	<5	Intensive (housed)	Intensive	1	Small (1-3mm)	Negative	Neg	0	Neg	0	Neg	0	Neg	0	Neg	0	Neg	0	Neg	0	Neg	0	0
43	BPL044	Mung	Private	Nambale	bukhayo east	0.471724	34.3135	Nambale	Bukhayo East				Cross breed	Exotic/Cross	Female	Sows	Mature	Very Good	Good/ Very good	1	1	0	0	5	5+	Tethering	Extensive	0		Negative	Neg	0	Neg	0	Neg	0	Neg	0	Neg	0	Neg	0	Neg	0	Neg	0	0
44	BPL045	Mung	Private	Nambale	bukayo east	0.471724	34.3135	Nambale	Bukhayo East				Local breed	Indigenous	Male	Growers	Young	Good	Good/ Very good	1	1	0	0	1	<5	Tethering	Extensive	0		Positive	Neg	0	Neg	0	Neg	0	20	1	Neg	0	Neg	0	Neg	0	Neg	0	0
45	BPL046	Namb	Private	Nambale	township	0.44532	34.2494	Nambale	Nambale Township				Local breed	Indigenous	Male	Growers	Young	Good	Good/ Very good	1	1	0	0	0	<5	Tethering	Extensive	0		Negative	Neg	0	Neg	0	Neg	0	Neg	0	Neg	0	Neg	0	Neg	0	Neg	0	0
46	BPL047	Funy	Private	Funyula	Nangina	0.294897	34.1226	Funyula	Nangina				Local breed	Indigenous	Male	Boar	Mature	Good	Good/ Very good	1	1	0	0	3	<5	Tethering	Extensive	0		Negative	Neg	0	Neg	0	Neg	0	Neg	0	Neg	0	Neg	0	Neg	0	Neg	0	0
47	BPL048	Mund	Private	Matayos	Bukhayo West	0.464241	34.1068	Matayos	Bukhayo West				Local breed	Indigenous	Male	Boar	Mature	Good	Good/ Very good	1	1	0	0	1	<5	Tethering	Extensive	1	Small (1-3mm)	Negative	Neg	0	Neg	0	Neg	0	Neg	0	Neg	0	Neg	0	Neg	0	Neg	0	0
48	BPL049	Mund	Private	Matayos	Bukhayo West	0.464241	34.1068	Matayos	Bukhayo West				Local breed	Indigenous	Female	Sows	Mature	Good	Good/ Very good	1	1	0	1	2	<5	Tethering	Extensive	0		Negative	Neg	0	Neg	0	Neg	0	Neg	0	Neg	0	Neg	0	Neg	0	Neg	0	0
49	BPL050	Mund	Private	Matayos	Bukhayo West	0.464241	34.1068	Matayos	Bukhayo West				Local breed	Indigenous	Female	Sows	Mature	Poor	Poor/Emiciated	1	1	0	1	2	<5	Tethering	Extensive	0		Negative	Neg	0	Neg	0	Neg	0	Neg	0	Neg	0	Neg	0	Neg	0	Neg	0	0
50	BPL051	Mund	Private	Matayos	Bukhayo West	0.464241	34.1068	Matayos	Bukhayo West				Local breed	Indigenous	Female	Sows	Mature	Good	Good/ Very good	1	1	0	0	2	<5	Tethering	Extensive	0		Positive	Neg	0	40	1	160	1	20	1	Neg	0	Neg	0	Neg	0	Neg	0	1
51	BPL052	Mund	Private	Matayos	Bukhayo West	0.464241	34.1068	Matayos	Bukhayo West				Local breed	Indigenous	Male	Growers	Young	Good	Good/ Very good	0	0	0	0	8	5+	Tethering	Extensive	0		Negative	Neg	0	Neg	0	Neg	0	Neg	0	Neg	0	Neg	0	Neg	0	Neg	0	0
52	BPL053	Mund	Private	Matayos	Bukhayo West	0.464241	34.1068	Matayos	Bukhayo West				Local breed	Indigenous	Female	Sows	Mature	Poor	Poor/Emiciated	1	1	1	1	2	<5	Tethering	Extensive	0		Negative	Neg	0	Neg	0	Neg	0	Neg	0	Neg	0	Neg	0	Neg	0	Neg	0	0
53	BPL054	Mund	Private	Matayos	Bukhayo West	0.464241	34.1068	Matayos	Bukhayo West				Local breed	Indigenous	Male	Boar	Mature	Poor	Poor/Emiciated	1	1	0	1	2	<5	Tethering	Extensive	0		Positive	Neg	0	Neg	0	Neg	0	Neg	0	160	1	Neg	0	Neg	0	Neg	0	1
54	BPL055	Mund	Private	Matayos	Bukhayo West	0.464241	34.1068	Matayos	Bukhayo West				Local breed	Indigenous	Female	Gilts	Young	Good	Good/ Very good	1	1	1	1	4	<5	Intensive (housed)	Intensive	0		Negative	Neg	0	Neg	0	Neg	0	Neg	0	Neg	0	Neg	0	Neg	0	Neg	0	0
55	BPL056	Funy	Private	Funyula	Nambomboto/Nabutu	0.294897	34.1226	Funyula	Namboboto Nambuku				Local breed	Indigenous	Male	Boar	Mature	Good	Good/ Very good	1	1	0	0	1	<5	Tethering	Extensive	0		Negative	Neg	0	Neg	0	Neg	0	Neg	0	Neg	0	Neg	0	Neg	0	Neg	0	0
56	BPL057	Namb	Private	Nambale	township	0.44532	34.2494	Nambale	Bukhayo Central				Local breed	Indigenous	Female	Growers	Young	Good	Good/ Very good	1	0	1	1	4	<5	Tethering	Extensive	0		Negative	Neg	0	Neg	0	Neg	0	Neg	0	Neg	0	Neg	0	Neg	0	Neg	0	0
57	BPL058	Namb	Private	Nambale	township	0.44532	34.2494	Nambale	Bukhayo Central				Local breed	Indigenous	Male	Growers	Young	Good	Good/ Very good	0	0	0	0	2	<5	Tethering	Extensive	0		Negative	Neg	0	Neg	0	Neg	0	Neg	0	Neg	0	Neg	0	Neg	0	Neg	0	0
58	BPL059	Namb	Private	Nambale	township	0.44532	34.2494	Nambale	Nambale Township				Local breed	Indigenous	Female	Growers	Young	Good	Good/ Very good	1	1	0	0	2	<5	Tethering	Extensive	0		Positive	Neg	0	Neg	0	20	1	Neg	0	Neg	0	Neg	0	Neg	0	Neg	0	0
59	BPL060	Namb	Private	Nambale	township	0.44532	34.2494	Nambale	Nambale Township				Cross breed	Exotic/Cross	Male	Boar	Mature	Very Good	Good/ Very good	1	1	0	1	2	<5	Tethering	Extensive	0		Negative	Neg	0	Neg	0	Neg	0	Neg	0	Neg	0	Neg	0	Neg	0	Neg	0	0
60	BPL061	Namb	Private	Nambale	township	0.44532	34.2494	Nambale	Nambale Township				Local breed	Indigenous	Male	Boar	Mature	Good	Good/ Very good	1	0	0	1	1	<5	Tethering	Extensive	0		Positive	Neg	0	Neg	0	40	1	Neg	0	Neg	0	Neg	0	Neg	0	Neg	0	1
61	BPL062	Mund	Private	Matayos	Bukhayo West	0.464241	34.1068	Matayos	Bukhayo West				Local breed	Indigenous	Female	Sows	Mature	Very Good	Good/ Very good	1	1	0	0	2	<5	Mixed (tethering/housed)	Extensive	0		Positive	Neg	0	Neg	0	40	1	Neg	0	Neg	0	Neg	0	Neg	0	Neg	0	1
62	BPL063	Mund	Private	Matayos	Bukhayo West	0.464241	34.1068	Matayos	Bukhayo West				Local breed	Indigenous	Male	Growers	Young	Good	Good/ Very good	0	1	0	1	5	5+	Tethering	Extensive	0		Negative	Neg	0	Neg	0	Neg	0	Neg	0	Neg	0	Neg	0	Neg	0	Neg	0	0
63	BPL064	Mund	Private	Matayos	Bukhayo West	0.464241	34.1068	Matayos	Bukhayo West				Local breed	Indigenous	Female	Sows	Mature	Poor	Poor/Emiciated	1	1	1	1	4	<5	Tethering	Extensive	0		Negative	Neg	0	Neg	0	Neg	0	Neg	0	Neg	0	Neg	0	Neg	0	Neg	0	0
64	BPL065	Mund	Private	Matayos	Bukhayo West	0.464241	34.1068	Matayos	Bukhayo West				Local breed	Indigenous	Female	Growers	Young	Poor	Poor/Emiciated	1	1	1	1	4	<5	Tethering	Extensive	0		Positive	Neg	0	Neg	0	20	1	Neg	0	Neg	0	Neg	0	Neg	0	Neg	0	0
65	BPL066	Mund	Private	Matayos	Bukhayo West	0.464241	34.1068	Matayos	Bukhayo West				Local breed	Indigenous	Male	Growers	Young	Poor	Poor/Emiciated	1	1	1	1	4	<5	Tethering	Extensive	0		Negative	Neg	0	Neg	0	Neg	0	Neg	0	Neg	0	Neg	0	Neg	0	Neg	0	0
66	BPL067	Mung	Private	Nambale	bukhayo east	0.471724	34.3135	Nambale	Bukhayo Central				Cross breed	Exotic/Cross	Male	Boar	Mature	Very Good	Good/ Very good	1	1	0	0	1	<5	Tethering	Extensive	0		Positive	Neg	0	Neg	0	Neg	0	160	1	Neg	0	Neg	0	Neg	0	Neg	0	1
67	BPL068	Namb	Private	Nambale	township	0.44532	34.2494	Nambale	Bukhayo Central				Cross breed	Exotic/Cross	Male	Boar	Mature	Very Good	Good/ Very good	1	1	0	0	2	<5	Tethering	Extensive	0		Positive	Neg	0	Neg	0	80	1	Neg	0	Neg	0	Neg	0	Neg	0	Neg	0	1
68	BPL069	Namb	Private	Nambale	township	0.44532	34.2494	Nambale	Nambale Township				Local breed	Indigenous	Female	Sows	Mature	Very Good	Good/ Very good	1	1	0	0	2	<5	Tethering	Extensive	0		Positive	40	1	Neg	0	Neg	0	Neg	0	20	1	Neg	0	Neg	0	Neg	0	1
69	BPL070	Namb	Private	Nambale	township	0.44532	34.2494	Nambale	Bukhayo Central				Cross breed	Exotic/Cross	Female	Sows	Mature	Very Good	Good/ Very good	1	1	0	0	2	<5	Tethering	Extensive	0		Positive	Neg	0	Neg	0	40	1	40	1	Neg	0	Neg	0	Neg	0	Neg	0	1
70	BPL071	Namb	Private	Nambale	township	0.44532	34.2494	Teso south	Amukura East				Local breed	Indigenous	Male	Boar	Mature	Good	Good/ Very good	1	1	0	0	2	<5	Tethering	Extensive	0		Negative	Neg	0	Neg	0	Neg	0	Neg	0	Neg	0	Neg	0	Neg	0	Neg	0	0
71	BPL072	Namb	Private	Nambale	township	0.44532	34.2494	Nambale	Nambale Township				Local breed	Indigenous	Female	Sows	Mature	Good	Good/ Very good	0	0	0	0	4	<5	Mixed (tethering/housed)	Extensive	0		Positive	Neg	0	Neg	0	80	1	Neg	0	Neg	0	Neg	0	Neg	0	Neg	0	1
72	BPL073	Namb	Private	Nambale	township	0.44532	34.2494	Nambale	Bukhayo Central				Local breed	Indigenous	Female	Gilts	Young	Good	Good/ Very good	0	0	0	0	1	<5	Tethering	Extensive	0		Negative	Neg	0	Neg	0	Neg	0	Neg	0	Neg	0	Neg	0	Neg	0	Neg	0	0
73	BPL074	Namb	Private	Nambale	township	0.44532	34.2494	Nambale	Bukhayo Central				Local breed	Indigenous	Female	Gilts	Young	Emaciated	Poor/Emiciated	1	1	0	0	2	<5	Tethering	Extensive	0		Negative	Neg	0	Neg	0	Neg	0	Neg	0	Neg	0	Neg	0	Neg	0	Neg	0	0
74	BPL075	Namb	Private	Nambale	township	0.44532	34.2494	Nambale	Bukhayo East				Cross breed	Exotic/Cross	Female	Sows	Mature	Very Good	Good/ Very good	1	1	1	0	3	<5	Intensive (housed)	Intensive	0		Negative	Neg	0	Neg	0	Neg	0	Neg	0	Neg	0	Neg	0	Neg	0	Neg	0	0
75	BPL076	Mund	Private	Matayos	Bukhayo West	0.464241	34.1068	Matayos	Bukhayo West				Local breed	Indigenous	Female	Sows	Mature	Good	Good/ Very good	1	1	0	0	1	<5	Tethering	Extensive	0		Positive	Neg	0	Neg	0	40	1	Neg	0	Neg	0	Neg	0	Neg	0	Neg	0	1
76	BPL077	Mund	Private	Matayos	Bukhayo West	0.464241	34.1068	Matayos	Bukhayo West				Local breed	Indigenous	Male	Growers	Young	Good	Good/ Very good	0	0	0	0	1	<5	Mixed (tethering/housed)	Extensive	0		Negative	Neg	0	Neg	0	Neg	0	Neg	0	Neg	0	Neg	0	Neg	0	Neg	0	0
77	BPL078	Mund	Private	Matayos	Bukhayo West	0.464241	34.1068	Matayos	Bukhayo West				Local breed	Indigenous	Male	Growers	Young	Good	Good/ Very good	0	0	0	0	1	<5	Tethering	Extensive	0		Positive	Neg	0	Neg	0	80	1	Neg	0	Neg	0	Neg	0	Neg	0	Neg	0	1
78	BPL079	Mund	Private	Matayos	Bukhayo West	0.464241	34.1068	Matayos	Bukhayo West				Local breed	Indigenous	Male	Boar	Mature	Good	Good/ Very good	1	1	0	1	3	<5	Tethering	Extensive	0		Positive	Neg	0	Neg	0	Neg	0	20	1	20	1	Neg	0	Neg	0	Neg	0	0
79	BPL080	Mund	Private	Matayos	Bukhayo West	0.464241	34.1068	Matayos	Bukhayo West				Local breed	Indigenous	Female	Boar	Mature	Good	Good/ Very good	1	1	0	0	1	<5	Tethering	Extensive	0		Positive	Neg	0	Neg	0	Neg	0	Neg	0	20	1	Neg	0	Neg	0	Neg	0	0
80	BPL081	Mund	Private	Matayos	Bukhayo West	0.464241	34.1068	Matayos	Bukhayo West				Local breed	Indigenous	Male	Growers	Young	Good	Good/ Very good	0	0	0	0	1	<5	Tethering	Extensive	0		Positive	Neg	0	Neg	0	Neg	0	20	1	Neg	0	Neg	0	Neg	0	Neg	0	0
81	BPL082	Mund	Private	Matayos	Bukhayo West	0.464241	34.1068	Matayos	Bukhayo West				Local breed	Indigenous	Female	Gilts	Young	Good	Good/ Very good	0	0	0	0	1	<5	Tethering	Extensive	0		Positive	Neg	0	Neg	0	80	1	Neg	0	Neg	0	Neg	0	Neg	0	Neg	0	1
82	BPL083	Mund	Private	Matayos	Bukhayo West	0.464241	34.1068	Matayos	Bukhayo West				Local breed	Indigenous	Male	Growers	Young	Good	Good/ Very good	1	1	0	0	1	<5	Tethering	Extensive	0		Negative	Neg	0	Neg	0	Neg	0	Neg	0	Neg	0	Neg	0	Neg	0	Neg	0	0
83	BPL084	Mund	Private	Matayos	Bukhayo West	0.464241	34.1068	Matayos	Bukhayo West				Local breed	Indigenous	Female	Sows	Mature	Very Good	Good/ Very good	1	1	0	1	1	<5	Tethering	Extensive	0		Negative	Neg	0	Neg	0	Neg	0	Neg	0	Neg	0	Neg	0	Neg	0	Neg	0	0
84	BPL085	Namb	Private	Nambale	township	0.44532	34.2494	Matayos	Bukhayo West				Cross breed	Exotic/Cross	Female	Sows	Mature	Very Good	Good/ Very good	1	1	0	0	3	<5	Free range/Extensive	Extensive	0		Negative	Neg	0	Neg	0	Neg	0	Neg	0	Neg	0	Neg	0	Neg	0	Neg	0	0
85	BPL086	Namb	Private	Nambale	township	0.44532	34.2494	Matayos	Bukhayo West				Local breed	Indigenous	Male	Boar	Mature	Good	Good/ Very good		0	0	0	0	<5	Free range/Extensive	Extensive	0		Negative	Neg	0	Neg	0	Neg	0	Neg	0	Neg	0	Neg	0	Neg	0	Neg	0	0
86	BPL087	Namb	Private	Nambale	township	0.44532	34.2494	Nambale	Nambale Township				Local breed	Indigenous	Female	Sows	Mature	Very Good	Good/ Very good	0	0	0	0	1	<5	Tethering	Extensive	0		Negative	Neg	0	Neg	0	Neg	0	Neg	0	Neg	0	Neg	0	Neg	0	Neg	0	0
87	BPL088	Namb	Private	Nambale	township	0.44532	34.2494	Nambale	Nambale Township				Local breed	Indigenous	Female	Sows	Mature	Very Good	Good/ Very good	1	1	0	0	2	<5	Tethering	Extensive	0		Positive	Neg	0	Neg	0	Neg	0	20	1	Neg	0	Neg	0	Neg	0	Neg	0	0
88	BPL089	Mung	Private	Nambale	township	0.471724	34.3135	Nambale	Nambale Township				Local breed	Indigenous	Male	Boar	Mature	Very Good	Good/ Very good	1	1	0	0	1	<5	Tethering	Extensive	0		Negative	Neg	0	Neg	0	Neg	0	Neg	0	Neg	0	Neg	0	Neg	0	Neg	0	0
89	BPL090	Mung	Private	Nambale	bukhayo east	0.471724	34.3135	Nambale	Bukhayo North				Local breed	Indigenous	Female	Growers	Young	Poor	Poor/Emiciated	1	1	1	1	1	<5	Tethering	Extensive	0		Positive	Neg	0	Neg	0	80	1	20	1	Neg	0	Neg	0	Neg	0	Neg	0	1
90	BPL091	Mund	Private	Matayos	Bukhayo West	0.464241	34.1068	Matayos	Bukhayo West				Local breed	Indigenous	Female	Gilts	Young	Good	Good/ Very good	0	0	0	0	1	<5	Tethering	Extensive	0		Negative	Neg	0	Neg	0	Neg	0	Neg	0	Neg	0	Neg	0	Neg	0	Neg	0	0
91	BPL092	Mund	Private	Matayos	Bukhayo West	0.464241	34.1068	Matayos	Bukhayo West				Local breed	Indigenous	Female	Growers	Young	Good	Good/ Very good	1	1	0	0	1	<5	Tethering	Extensive	0		Negative	Neg	0	Neg	0	Neg	0	Neg	0	Neg	0	Neg	0	Neg	0	Neg	0	0
92	BPL093	Mund	Private	Matayos	Bukhayo West	0.464241	34.1068	Matayos	Bukhayo West				Cross breed	Exotic/Cross	Male	Boar	Mature	Very Good	Good/ Very good	0	0	0	0	2	<5	Intensive (housed)	Intensive	1	Small (1-3mm)	Negative	Neg	0	Neg	0	Neg	0	Neg	0	Neg	0	Neg	0	Neg	0	Neg	0	0
93	BPL094	Mund	Private	Matayos	Bukhayo West	0.464241	34.1068	Matayos	Bukhayo West				Local breed	Indigenous	Female	Growers	Young	Poor	Poor/Emiciated	1	1	0	0	1	<5	Intensive (housed)	Intensive	0		Negative	Neg	0	Neg	0	Neg	0	Neg	0	Neg	0	Neg	0	Neg	0	Neg	0	0
94	BPL095	Mund	Private	Matayos	Bukhayo West	0.464241	34.1068	Matayos	Bukhayo West				Local breed	Indigenous	Male	Growers	Young	Good	Good/ Very good	1	1	0	0	1	<5	Tethering	Extensive	0		Negative	Neg	0	Neg	0	Neg	0	Neg	0	Neg	0	Neg	0	Neg	0	Neg	0	0
95	BPL096	Mund	Private	Matayos	Bukhayo West	0.464241	34.1068	Matayos	Bukhayo West				Local breed	Indigenous	Male	Growers	Young	Good	Good/ Very good	1	1	0	0	1	<5	Intensive (housed)	Intensive	0		Negative	Neg	0	Neg	0	Neg	0	Neg	0	Neg	0	Neg	0	Neg	0	Neg	0	0
96	BPL097	Namb	Private	Nambale	township	0.44532	34.2494	Nambale	Bukhayo Central				Local breed	Indigenous	Female	Growers	Young	Good	Good/ Very good	1	1	0	0	1	<5	Tethering	Extensive	0		Negative	Neg	0	Neg	0	Neg	0	Neg	0	Neg	0	Neg	0	Neg	0	Neg	0	0
97	BPL098	Namb	Private	Nambale	township	0.44532	34.2494	Nambale	Bukhayo North				Exotic pure breed	Exotic/Cross	Female	Sows	Mature	Very Good	Good/ Very good		0	0	0	0	<5			0		Negative	Neg	0	Neg	0	Neg	0	Neg	0	Neg	0	Neg	0	Neg	0	Neg	0	0
98	BPL099	Mund	Private	Matayos	Bukhayo West	0.464241	34.1068	Matayos	Bukhayo West				Local breed	Indigenous	Female	Growers	Young	Poor	Poor/Emiciated	1	1	0	0	1	<5	Tethering	Extensive	0		Positive	Neg	0	Neg	0	Neg	0	Neg	0	40	1	Neg	0	Neg	0	Neg	0	1
99	BPL100	Mund	Private	Matayos	Bukhayo West	0.464241	34.1068	Matayos	Bukhayo West				Local breed	Indigenous	Female	Gilts	Young	Good	Good/ Very good	0	0	0	0	1	<5	Tethering	Extensive	0		Negative	Neg	0	Neg	0	Neg	0	Neg	0	Neg	0	Neg	0	Neg	0	Neg	0	0
100	BPL101	Mund	Private	Matayos	Bukhayo West	0.464241	34.1068	Matayos	Bukhayo West				Local breed	Indigenous	Male	Growers	Young	Good	Good/ Very good	1	1	0	0	2	<5	Tethering	Extensive	0		Positive	Neg	0	Neg	0	80	1	Neg	0	20	1	Neg	0	Neg	0	Neg	0	1
101	BPL102	Mund	Private	Matayos	Bukhayo West	0.464241	34.1068	Matayos	Bukhayo West				Local breed	Indigenous	Female	Growers	Young	Good	Good/ Very good	1	1	0	0	2	<5	Tethering	Extensive	0		Positive	Neg	0	Neg	0	80	1	Neg	0	Neg	0	160	1	80	1	Neg	0	1
102	BPL103	Mund	Private	Matayos	Bukhayo West	0.464241	34.1068	Matayos	Bukhayo West				Cross breed	Exotic/Cross	Male	Boar	Mature	Very Good	Good/ Very good	1	1	1	1	4	<5	Mixed (tethering/housed)	Extensive	0		Positive	Neg	0	Neg	0	80	1	Neg	0	Neg	0	Neg	0	Neg	0	Neg	0	1
103	BPL104	Mund	Private	Matayos	Bukhayo West	0.464241	34.1068	Matayos	Bukhayo West				Local breed	Indigenous	Female	Sows	Mature	Good	Good/ Very good	1	1	0	0	1	<5	Tethering	Extensive	0		Positive	Neg	0	Neg	0	40	1	Neg	0	Neg	0	Neg	0	Neg	0	Neg	0	1
104	BPL105	Namb	Private	Nambale	township	0.44532	34.2494	Nambale	Nambale Township				Local breed	Indigenous	Female	Weaner	Young	Good	Good/ Very good	1	1	0	0	1	<5	Tethering	Extensive	0		Negative	Neg	0	Neg	0	Neg	0	Neg	0	Neg	0	Neg	0	Neg	0	Neg	0	0
105	BPL106	Namb	Private	Nambale	township	0.44532	34.2494	Nambale	Bukhayo Central				Cross breed	Exotic/Cross	Female	Sows	Mature	Very Good	Good/ Very good	1	1	0	0	3	<5	Tethering	Extensive	0		Positive	Neg	0	Neg	0	160	1	Neg	0	Neg	0	Neg	0	Neg	0	Neg	0	1
106	BPL107	Namb	Private	Nambale	township	0.44532	34.2494	Nambale	Nambale Township				Local breed	Indigenous	Female	Sows	Mature	Good	Good/ Very good	0	0	0	0	1	<5	Tethering	Extensive	0		Negative	Neg	0	Neg	0	Neg	0	Neg	0	Neg	0	Neg	0	Neg	0	Neg	0	0
107	BPL108	Mund	Private	Matayos	Bukhayo West	0.464241	34.1068	Matayos	Bukhayo West				Local breed	Indigenous	Female	Sows	Mature	Poor	Poor/Emiciated	1	1	0	0	1	<5	Tethering	Extensive	0		Negative	Neg	0	Neg	0	Neg	0	Neg	0	Neg	0	Neg	0	Neg	0	Neg	0	0
108	BPL109	Mund	Private	Matayos	Bukhayo West	0.464241	34.1068	Matayos	Bukhayo West				Local breed	Indigenous	Male	Growers	Young	Poor	Poor/Emiciated	1	1	0	0	1	<5	Tethering	Extensive	0		Negative	Neg	0	Neg	0	Neg	0	Neg	0	Neg	0	Neg	0	Neg	0	Neg	0	0
109	BPL110	Mund	Private	Matayos	Bukhayo West	0.464241	34.1068	Matayos	Bukhayo West				Local breed	Indigenous	Female	Sows	Mature	Good	Good/ Very good	1	1	0	0	1	<5	Mixed (tethering/housed)	Extensive	0		Positive	Neg	0	Neg	0	40	1	Neg	0	Neg	0	Neg	0	Neg	0	Neg	0	1
110	BPL111	Mund	Private	Matayos	Bukhayo West	0.464241	34.1068	Matayos	Bukhayo West				Local breed	Indigenous	Female	Gilts	Young	Good	Good/ Very good	1	1	0	0	8	5+	Tethering	Extensive	1	Small (1-3mm)	Positive	Neg	0	Neg	0	80	1	Neg	0	Neg	0	Neg	0	Neg	0	Neg	0	1
111	BPL112	Mund	Private	Matayos	Bukhayo West	0.464241	34.1068	Matayos	Bukhayo West				Local breed	Indigenous	Male	Growers	Young	Good	Good/ Very good	0	0	0	0	1	<5	Tethering	Extensive	0		Negative	Neg	0	Neg	0	Neg	0	Neg	0	Neg	0	Neg	0	Neg	0	Neg	0	0
112	BPL113	Mund	Private	Matayos	Bukhayo West	0.464241	34.1068	Matayos	Bukhayo West				Local breed	Indigenous	Female	Gilts	Young	Good	Good/ Very good	1	1	0	0	3	<5	Tethering	Extensive	0		Negative	Neg	0	Neg	0	Neg	0	Neg	0	Neg	0	Neg	0	Neg	0	Neg	0	0
113	BPL114	Mund	Private	Matayos	Bukhayo West	0.464241	34.1068	Matayos	Bukhayo West				Local breed	Indigenous	Female	Gilts	Young	Good	Good/ Very good	0	0	0	0	3	<5	Tethering	Extensive	0		Positive	Neg	0	Neg	0	Neg	0	20	1	Neg	0	Neg	0	Neg	0	Neg	0	0
114	BPL115	Mund	Private	Matayos	Bukhayo West	0.464241	34.1068	Matayos	Bukhayo West				Local breed	Indigenous	Female	Gilts	Young	Good	Good/ Very good	1	1	0	0	1	<5	Tethering	Extensive	0		Negative	Neg	0	Neg	0	Neg	0	Neg	0	Neg	0	Neg	0	Neg	0	Neg	0	0
115	BPL116	Mund	Private	Matayos	Bukhayo West	0.464241	34.1068	Teso south	Chakol South				Local breed	Indigenous	Female	Gilts	Young	Good	Good/ Very good	1	1	0	0	1	<5	Tethering	Extensive	0		Negative	Neg	0	Neg	0	Neg	0	Neg	0	Neg	0	Neg	0	Neg	0	Neg	0	0
116	BPL117	Mund	Private	Matayos	Bukhayo West	0.464241	34.1068	Matayos	Bukhayo West				Local breed	Indigenous	Male	Growers	Young	Good	Good/ Very good	0	0	0	0	1	<5	Tethering	Extensive	0		Negative	Neg	0	Neg	0	Neg	0	Neg	0	Neg	0	Neg	0	Neg	0	Neg	0	0
117	BPL118	Tang-k	Private	Nambale	Nambale township	0.481436	34.2208	Teso south	Chakol South				Local breed	Indigenous	Female	Weaner	Young	Good	Good/ Very good	1	1	0	0	2	<5	Tethering	Extensive	0		Negative	Neg	0	Neg	0	Neg	0	Neg	0	Neg	0	Neg	0	Neg	0	Neg	0	0
118	BPL119	Mung	Private	Nambale	bukhayo east	0.471724	34.3135	Nambale	Bukhayo Central				Local breed	Indigenous	Male	Growers	Young	Poor	Poor/Emiciated	1	1	0	0	2	<5	Tethering	Extensive	0		Positive	Neg	0	Neg	0	Neg	0	Neg	0	40	1	Neg	0	Neg	0	Neg	0	1
119	BPL120	Namb	Private	Nambale	bukhayo east	0.44532	34.2494	Nambale	Bukhayo Central				Local breed	Indigenous	Female	Sows	Mature	Good	Good/ Very good	1	1	1	0	2	<5	Tethering	Extensive	1	Small (1-3mm)	Positive	Neg	0	Neg	0	Neg	0	20	1	Neg	0	Neg	0	Neg	0	Neg	0	0
120	BPL121	Mung	Private	Nambale	bukhayo east	0.471724	34.3135	Nambale	Bukhayo East				Local breed	Indigenous	Female	Sows	Mature	Very Good	Good/ Very good	0	0	0	0	2	<5	Tethering	Extensive	0		Positive	Neg	0	Neg	0	Neg	0	Neg	0	Neg	0	Neg	0	Neg	0	80	1	1
121	BPL122	Mung	Private	Nambale	bukhayo east	0.471724	34.3135	Nambale	Bukhayo East				Local breed	Indigenous	Male	Boar	Mature	Very Good	Good/ Very good	1	1	0	0	2	<5	Tethering	Extensive	0		Negative	Neg	0	Neg	0	Neg	0	Neg	0	Neg	0	Neg	0	Neg	0	Neg	0	0
122	BPL123	Namb	Private	Nambale	township	0.44532	34.2494	Butula	Elugulu				Local breed	Indigenous	Female	Sows	Mature	Very Good	Good/ Very good	1	0	0	1	2	<5	Tethering	Extensive	0		Positive	Neg	0	Neg	0	80	1	Neg	0	Neg	0	Neg	0	Neg	0	Neg	0	1
123	BPL124	Namb	Private	Nambale	township	0.44532	34.2494	Nambale	Nambale Township				Local breed	Indigenous	Male	Boar	Mature	Very Good	Good/ Very good	1	1	0	0	1	<5	Tethering	Extensive	0		Positive	Neg	0	Neg	0	Neg	0	20	1	Neg	0	Neg	0	Neg	0	Neg	0	0
124	BPL125	Namb	Private	Nambale	township	0.44532	34.2494	Nambale	Nambale Township				Local breed	Indigenous	Female	Growers	Young	Good	Good/ Very good	0	0	0	0	1	<5	Tethering	Extensive	0		Positive	Neg	0	Neg	0	Neg	0	Neg	0	40	1	Neg	0	Neg	0	Neg	0	1
125	BPL126	Namb	Private	Nambale	township	0.44532	34.2494	Nambale	Bukhayo Central				Exotic pure breed	Exotic/Cross	Female	Sows	Mature	Very Good	Good/ Very good	1	1	0	0	2	<5	Intensive (housed)	Intensive	0		Negative	Neg	0	Neg	0	Neg	0	Neg	0	Neg	0	Neg	0	Neg	0	Neg	0	0
126	BPL127	Mund	Private	Matayos	Bukhayo West	0.464241	34.1068	Matayos	Bukhayo West				Local breed	Indigenous	Male	Growers	Young	Good	Good/ Very good	1	1	0	0	1	<5	Tethering	Extensive	0		Positive	Neg	0	Neg	0	40	1	Neg	0	Neg	0	Neg	0	Neg	0	Neg	0	1
127	BPL128	Mund	Private	Matayos	Bukhayo West	0.464241	34.1068	Matayos	Bukhayo West				Local breed	Indigenous	Male	Growers	Young	Good	Good/ Very good	0	0	0	0	1	<5	Tethering	Extensive	0		Negative	Neg	0	Neg	0	Neg	0	Neg	0	Neg	0	Neg	0	Neg	0	Neg	0	0
128	BPL129	Mund	Private	Matayos	Bukhayo West	0.464241	34.1068	Matayos	Bukhayo West				Local breed	Indigenous	Male	Boar	Mature	Good	Good/ Very good	1	1	0	0	2	<5	Tethering	Extensive	0		Positive	Neg	0	Neg	0	Neg	0	160	1	Neg	0	Neg	0	Neg	0	Neg	0	1
129	BPL130	Mund	Private	Matayos	Bukhayo West	0.464241	34.1068	Matayos	Bukhayo West				Local breed	Indigenous	Female	Growers	Young	Good	Good/ Very good	1	1	1	1	2	<5	Tethering	Extensive	0		Positive	Neg	0	Neg	0	40	1	Neg	0	Neg	0	Neg	0	Neg	0	Neg	0	1
130	BPL131	Mund	Private	Matayos	Bukhayo West	0.464241	34.1068	Matayos	Bukhayo West				Local breed	Indigenous	Female	Sows	Mature	Good	Good/ Very good	1	1	0	0	1	<5	Tethering	Extensive	0		Positive	Neg	0	Neg	0	40	1	Neg	0	Neg	0	Neg	0	Neg	0	Neg	0	1
131	BPL132	Mund	Private	Matayos	Bukhayo West	0.464241	34.1068	Matayos	Bukhayo West				Local breed	Indigenous	Male	Growers	Young	Good	Good/ Very good	1	1	0	0	1	<5	Tethering	Extensive	0		Negative	Neg	0	Neg	0	Neg	0	Neg	0	Neg	0	Neg	0	Neg	0	Neg	0	0
132	BPL133	Mund	Private	Matayos	Bukhayo West	0.464241	34.1068	Matayos	Bukhayo West				Local breed	Indigenous	Male	Growers	Young	Good	Good/ Very good	1	1	0	0	2	<5	Tethering	Extensive	0		Negative	Neg	0	Neg	0	Neg	0	Neg	0	Neg	0	Neg	0	Neg	0	Neg	0	0
133	BPL134	Mund	Private	Matayos	Bukhayo West	0.464241	34.1068	Funyula	Nangina				Local breed	Indigenous	Female	Gilts	Young	Good	Good/ Very good	1	1	0	0	3	<5	Tethering	Extensive	0		Positive	Neg	0	Neg	0	Neg	0	Neg	0	20	1	Neg	0	Neg	0	Neg	0	0
134	BPL135	Mund	Private	Matayos	Bukhayo West	0.464241	34.1068	Funyula	Nangina				Local breed	Indigenous	Female	Gilts	Young	Good	Good/ Very good	1	1	0	0	2	<5	Tethering	Extensive	0		Negative	Neg	0	Neg	0	Neg	0	Neg	0	Neg	0	Neg	0	Neg	0	Neg	0	0
135	BPL136	But	Private	Butula	marachi north	0.342462	34.3389	Matungu	Koyonzo	Kakamega	Matungu	Koyonzo	Local breed	Indigenous	Male	Boar	Mature	Very Good	Good/ Very good	1	1	0	0	1	<5	Tethering	Extensive	0		Negative	Neg	0	Neg	0	Neg	0	Neg	0	Neg	0	Neg	0	Neg	0	Neg	0	0
136	BPL137	But	Private	Butula	marachi north	0.342462	34.3389	Butula	Marachi North				Local breed	Indigenous	Female	Sows	Mature	Good	Good/ Very good	1	1	1	1	2	<5	Tethering	Extensive	1	Small (1-3mm)	Positive	Neg	0	Neg	0	80	1	Neg	0	Neg	0	Neg	0	Neg	0	Neg	0	1
137	BPL138	Namb	Private	Nambale	township	0.44532	34.2494	Nambale	Nambale Township				Local breed	Indigenous	Female	Sows	Mature	Very Good	Good/ Very good	1	1	0	0	2	<5	Mixed (tethering/housed)	Extensive	0		Positive	Neg	0	20	1	Neg	0	Neg	0	Neg	0	Neg	0	Neg	0	Neg	0	0
138	BPL139	Bum	Private	Butula	Marachi West	0.301158	34.2046	Butula	Marachi West				Local breed	Indigenous	Female	Gilts	Young	Good	Good/ Very good	1	1	0	1	2	<5	Mixed (tethering/housed)	Extensive	1	Small (1-3mm)	Negative	Neg	0	Neg	0	Neg	0	Neg	0	Neg	0	Neg	0	Neg	0	Neg	0	0
139	BPL140	Bum	Private	Butula	Marachi West	0.301158	34.2046	Butula	Marachi East				Local breed	Indigenous	Male	Growers	Young	Good	Good/ Very good	1	1	0	0	3	<5	Intensive (housed)	Intensive	0		Positive	Neg	0	Neg	0	80	1	Neg	0	Neg	0	Neg	0	Neg	0	Neg	0	1
140	BPL141	Bum	Private	Butula	Marachi West	0.301158	34.2046	Butula	Marachi West				Local breed	Indigenous	Female	Sows	Mature	Poor	Poor/Emiciated	1	1	0	0	1	<5	Tethering	Extensive	0		Positive	Neg	0	Neg	0	40	1	Neg	0	Neg	0	Neg	0	Neg	0	Neg	0	1
141	BPL142	Bum	Private	Butula	Marachi West	0.301158	34.2046	Butula	Marachi West				Local breed	Indigenous	Female	Gilts	Young	Good	Good/ Very good	1	1	1	1	6	5+	Tethering	Extensive	0		Negative	Neg	0	Neg	0	Neg	0	Neg	0	Neg	0	Neg	0	Neg	0	Neg	0	0
142	BPL143	Bum	Private	Butula	Marachi West	0.301158	34.2046	Butula	Marachi Central				Local breed	Indigenous	Female	Gilts	Young	Good	Good/ Very good	1	1	0	0	1	<5	Tethering	Extensive	0		Negative	Neg	0	Neg	0	Neg	0	Neg	0	Neg	0	Neg	0	Neg	0	Neg	0	0
143	BPL144	Bum	Private	Butula	Marachi West	0.301158	34.2046	Butula	Marachi West				Local breed	Indigenous	Female	Sows	Mature	Poor	Poor/Emiciated	1	1	0	0	8	5+	Tethering	Extensive	0		Positive	Neg	0	40	1	Neg	0	Neg	0	Neg	0	Neg	0	Neg	0	Neg	0	1
144	BPL145	Bum	Private	Butula	Marachi West	0.301158	34.2046	Butula	Marachi West				Local breed	Indigenous	Male	Boar	Mature	Poor	Poor/Emiciated	0	0	0	0	1	<5	Tethering	Extensive	1	Small (1-3mm)	Positive	Neg	0	20	1	Neg	0	Neg	0	Neg	0	Neg	0	Neg	0	Neg	0	0
145	BPL146	Bum	Private	Butula	Marachi West	0.301158	34.2046	Butula	Marachi Central				Local breed	Indigenous	Male	Growers	Young	Good	Good/ Very good	1	1	0	0	1	<5	Tethering	Extensive	0		Negative	Neg	0	Neg	0	Neg	0	Neg	0	Neg	0	Neg	0	Neg	0	Neg	0	0
146	BPL147	Bum	Private	Butula	Marachi West	0.301158	34.2046	Butere	Marenyo- Shianda	Kakamega	Butere	Marenyo-Shianda	Cross breed	Exotic/Cross	Female	Gilts	Young	Good	Good/ Very good	0	0	0	0	3	<5	Intensive (housed)	Intensive	0		Negative	Neg	0	Neg	0	Neg	0	Neg	0	Neg	0	Neg	0	Neg	0	Neg	0	0
147	BPL148	Bum	Private	Butula	Marachi West	0.301158	34.2046	Butula	Marachi West				Local breed	Indigenous	Male	Growers	Young	Good	Good/ Very good	0	0	0	0	2	<5	Tethering	Extensive	0		Negative	Neg	0	Neg	0	Neg	0	Neg	0	Neg	0	Neg	0	Neg	0	Neg	0	0
148	BPL149	Bum	Private	Butula	Marachi West	0.301158	34.2046	Butula	Marachi West				Local breed	Indigenous	Male	Growers	Young	Good	Good/ Very good	0	0	0	0	1	<5	Tethering	Extensive	0		Negative	Neg	0	Neg	0	Neg	0	Neg	0	Neg	0	Neg	0	Neg	0	Neg	0	0
149	BPL150	Bum	Private	Butula	Marachi West	0.301158	34.2046	Butula	Marachi West				Local breed	Indigenous	Female	Growers	Young	Good	Good/ Very good	1	1	0	0	1	<5	Tethering	Extensive	0		Positive	Neg	0	Neg	0	Neg	0	Neg	0	20	1	Neg	0	Neg	0	Neg	0	0
150	BPL151	Bum	Private	Butula	Marachi West	0.301158	34.2046	Butula	Marachi West				Local breed	Indigenous	Female	Growers	Young	Good	Good/ Very good	1	1	0	0	1	<5	Mixed (tethering/housed)	Extensive	0		Negative	Neg	0	Neg	0	Neg	0	Neg	0	Neg	0	Neg	0	Neg	0	Neg	0	0
151	BPL152	Bum	Private	Butula	Marachi West	0.301158	34.2046	Butula	Marachi Central				Local breed	Indigenous	Female	Sows	Mature	Good	Good/ Very good	1	1	0	0	2	<5	Tethering	Extensive	1	Small (1-3mm)	Negative	Neg	0	Neg	0	Neg	0	Neg	0	Neg	0	Neg	0	Neg	0	Neg	0	0
152	BPL153	Mung	Private	Nambale	bukhayo east	0.471724	34.3135	Nambale	Nambale Township				Local breed	Indigenous	Male	Growers	Young	Good	Good/ Very good	1	1	0	1	3	<5	Tethering	Extensive	0		Positive	Neg	0	Neg	0	20	1	Neg	0	Neg	0	Neg	0	Neg	0	Neg	0	0
153	BPL154	Mung	Private	Nambale	bukhayo east	0.471724	34.3135	Nambale	Bukhayo Central				Cross breed	Exotic/Cross	Female	Sows	Mature	Very Good	Good/ Very good	1	1	0	1	1	<5	Tethering	Extensive	0		Positive	Neg	0	Neg	0	40	1	20	1	Neg	0	Neg	0	Neg	0	Neg	0	1
154	BPL155	Namb	Private	Nambale	township	0.44532	34.2494	Nambale	Bukhayo Central				Local breed	Indigenous	Female	Sows	Mature	Emaciated	Poor/Emiciated	1	1	0	0	1	<5	Tethering	Extensive	1	Small (1-3mm)	Positive	Neg	0	Neg	0	40	1	Neg	0	Neg	0	Neg	0	Neg	0	Neg	0	1
155	BPL156	Bum	Private	Butula	Marachi West	0.301158	34.2046	Butere	Marenyo- Shianda	Kakamega	Butere	Marenyo-Shianda	Local breed	Indigenous	Female	Sows	Mature	Poor	Poor/Emiciated	1	1	0	0	10	5+	Intensive (housed)	Intensive	0		Positive	Neg	0	Neg	0	Neg	0	Neg	0	80	1	Neg	0	Neg	0	Neg	0	1
156	BPL157	Bum	Private	Butula	Marachi West	0.301158	34.2046	Butula	Marachi West				Local breed	Indigenous	Female	Gilts	Young	Good	Good/ Very good	1	1	0	0	1	<5	Tethering	Extensive	0		Negative	Neg	0	Neg	0	Neg	0	Neg	0	Neg	0	Neg	0	Neg	0	Neg	0	0
157	BPL158	Bum	Private	Butula	Marachi West	0.301158	34.2046	Butula	Marachi West				Local breed	Indigenous	Female	Growers	Young	Good	Good/ Very good	1	1	1	1	2	<5	Mixed (tethering/housed)	Extensive	0		Negative	Neg	0	Neg	0	Neg	0	Neg	0	Neg	0	Neg	0	Neg	0	Neg	0	0
158	BPL159	Bum	Private	Butula	Marachi West	0.301158	34.2046	Butula	Marachi West				Local breed	Indigenous	Female	Gilts	Young	Good	Good/ Very good	1	1	0	0	3	<5	Mixed (tethering/housed)	Extensive	0		Positive	Neg	0	Neg	0	Neg	0	20	1	Neg	0	Neg	0	Neg	0	Neg	0	0
159	BPL160	Bum	Private	Butula	Marachi West	0.301158	34.2046	Butula	Marachi West				Local breed	Indigenous	Female	Sows	Mature	Good	Good/ Very good	0	0	0	0	3	<5	Mixed (tethering/housed)	Extensive	0		Positive	Neg	0	Neg	0	Neg	0	80	1	Neg	0	Neg	0	Neg	0	Neg	0	1
160	BPL161	Bum	Private	Butula	Marachi West	0.301158	34.2046	Butula	Marachi West				Local breed	Indigenous	Female	Gilts	Young	Good	Good/ Very good	1	1	0	1	1	<5	Tethering	Extensive	0		Positive	40	1	Neg	0	Neg	0	Neg	0	Neg	0	Neg	0	Neg	0	Neg	0	1
161	BPL162	But	Private	Butula	marachi north	0.342462	34.3389	Butere	Marenyo- Shianda	kakamega	Matungu	Koyonzo	Local breed	Indigenous	Female	Sows	Mature	Good	Good/ Very good	1	1	0	0	1	<5	Tethering	Extensive	0		Negative	Neg	0	Neg	0	Neg	0	Neg	0	Neg	0	Neg	0	Neg	0	Neg	0	0
162	BPL163	But	Private	Butula	marachi north	0.342462	34.3389	Butula	Marachi West				Local breed	Indigenous	Female	Sows	Mature	Good	Good/ Very good	0	0	0	0	2	<5	Tethering	Extensive	0		Negative	Neg	0	Neg	0	Neg	0	Neg	0	Neg	0	Neg	0	Neg	0	Neg	0	0
163	BPL164	But	Private	Butula	marachi north	0.342462	34.3389	Butula	Marachi North				Local breed	Indigenous	Female	Sows	Mature	Good	Good/ Very good	0	0	0	0	1	<5	Tethering	Extensive	0		Positive	20	1	Neg	0	40	1	Neg	0	Neg	0	Neg	0	Neg	0	Neg	0	0
164	BPL165	Bum	Private	Butula	Marachi West	0.301158	34.2046	Funyula	Namboboto Nambuku				Local breed	Indigenous	Male	Growers	Young	Good	Good/ Very good	1	1	0	0	2	<5	Tethering	Extensive	0		Negative	Neg	0	Neg	0	Neg	0	Neg	0	Neg	0	Neg	0	Neg	0	Neg	0	0
165	BPL166	Bum	Private	Butula	Marachi West	0.301158	34.2046	Butula	Marachi Central				Local breed	Indigenous	Male	Growers	Young	Good	Good/ Very good	1	1	0	0	2	<5	Tethering	Extensive	0		Negative	Neg	0	Neg	0	Neg	0	Neg	0	Neg	0	Neg	0	Neg	0	Neg	0	0
166	BPL167	Bum	Private	Butula	Marachi West	0.301158	34.2046	Butula	Marachi West				Local breed	Indigenous	Female	Sows	Mature	Very Good	Good/ Very good	1	1	0	0	1	<5	Tethering	Extensive	0		Positive	Neg	0	40	1	Neg	0	Neg	0	Neg	0	Neg	0	Neg	0	Neg	0	1
167	BPL168	Bum	Private	Butula	Marachi West	0.301158	34.2046	Butula	Marachi Central				Local breed	Indigenous	Male	Growers	Young	Good	Good/ Very good	1	1	0	0	1	<5	Mixed (tethering/housed)	Extensive	0		Positive	20	1	Neg	0	Neg	0	Neg	0	Neg	0	Neg	0	Neg	0	Neg	0	0
168	BPL169	Bum	Private	Butula	Marachi West	0.301158	34.2046	Butula	Marachi Central				Local breed	Indigenous	Female	Sows	Mature	Good	Good/ Very good	1	1	0	0	1	<5	Mixed (tethering/housed)	Extensive	0		Positive	Neg	0	Neg	0	Neg	0	20	1	Neg	0	Neg	0	Neg	0	Neg	0	1
169	BPL170	Bum	Private	Butula	Marachi West	0.301158	34.2046	Butula	Marachi West				Local breed	Indigenous	Female	Gilts	Young	Good	Good/ Very good	1	1	0	0	1	<5	Tethering	Extensive	0		Positive	Neg	0	Neg	0	40	1	Neg	0	Neg	0	Neg	0	Neg	0	Neg	0	1
170	BPL171	Mung	Private	Nambale	bukhayo east	0.471724	34.3135	Nambale	Bukhayo East				Local breed	Indigenous	Female	Weaner	Young	Emaciated	Poor/Emiciated	1	1	0	0	2	<5	Tethering	Extensive	0		Negative	Neg	0	Neg	0	Neg	0	Neg	0	Neg	0	Neg	0	Neg	0	Neg	0	0
171	BPL172	Mung	Private	Nambale	bukhayo east	0.471724	34.3135	Nambale	Bukhayo East				Local breed	Indigenous	Male	Weaner	Young	Emaciated	Poor/Emiciated	1	1	0	0	2	<5	Tethering	Extensive	0		Positive	40	1	Neg	0	Neg	0	40	1	Neg	0	Neg	0	Neg	0	Neg	0	1
172	BPL173	Bum	Private	Butula	Marachi West	0.301158	34.2046	Butula	Marachi West				Local breed	Indigenous	Female	Gilts	Young	Good	Good/ Very good	0	0	0	0	5	5+	Mixed (tethering/housed)	Extensive	0		Positive	40	1	Neg	0	Neg	0	Neg	0	Neg	0	Neg	0	Neg	0	Neg	0	1
173	BPL174	Bum	Private	Butula	Marachi West	0.301158	34.2046	Butula	Marachi West				Local breed	Indigenous	Female	Gilts	Young	Good	Good/ Very good	1	1	0	0	1	<5	Tethering	Extensive	0		Positive	Neg	0	Neg	0	160	1	Neg	0	Neg	0	Neg	0	Neg	0	Neg	0	1
174	BPL175	Bum	Private	Butula	Marachi West	0.301158	34.2046	Butula	Marachi West				Local breed	Indigenous	Male	Growers	Young	Good	Good/ Very good	1	1	0	1	3	<5	Mixed (tethering/housed)	Extensive	0		Negative	Neg	0	Neg	0	Neg	0	Neg	0	Neg	0	Neg	0	Neg	0	Neg	0	0
175	BPL176	Bum	Private	Butula	Marachi West	0.301158	34.2046	Butula	Marachi Central				Local breed	Indigenous	Female	Gilts	Young	Good	Good/ Very good	1	1	0	1	1	<5	Tethering	Extensive	0		Negative	Neg	0	Neg	0	Neg	0	Neg	0	Neg	0	Neg	0	Neg	0	Neg	0	0
176	BPL177	Bum	Private	Butula	Marachi West	0.301158	34.2046	Butula	Marachi West				Local breed	Indigenous	Female	Gilts	Young	Good	Good/ Very good	0	0	0	0	1	<5	Tethering	Extensive	0		Positive	Neg	0	Neg	0	Neg	0	20	1	20	1	Neg	0	Neg	0	Neg	0	0
177	BPL178	Namb	Private	Nambale	township	0.44532	34.2494	Butula	Marachi Central				Cross breed	Exotic/Cross	Male	Boar	Mature	Very Good	Good/ Very good	1	1	0	0	1	<5	Intensive (housed)	Intensive	0		Negative	Neg	0	Neg	0	Neg	0	Neg	0	Neg	0	Neg	0	Neg	0	Neg	0	0
178	BPL179	Namb	Private	Nambale	township	0.44532	34.2494	Nambale	Nambale Township				Local breed	Indigenous	Male	Boar	Mature	Good	Good/ Very good	1	1	0	0	2	<5	Tethering	Extensive	0		Negative	Neg	0	Neg	0	Neg	0	Neg	0	Neg	0	Neg	0	Neg	0	Neg	0	0
179	BPL180	Namb	Private	Nambale	township	0.44532	34.2494	Nambale	Nambale Township				Local breed	Indigenous	Female	Gilts	Young	Good	Good/ Very good	0	0	0	0	1	<5	Tethering	Extensive	0		Negative	Neg	0	Neg	0	Neg	0	Neg	0	Neg	0	Neg	0	Neg	0	Neg	0	0
180	BPL181	Namb	Private	Nambale	township	0.44532	34.2494	Nambale	Bukhayo Central				Local breed	Indigenous	Female	Sows	Mature	Emaciated	Poor/Emiciated	1	1	0	0	1	<5	Tethering	Extensive	1	Small (1-3mm)	Positive	Neg	0	Neg	0	Neg	0	Neg	0	20	1	Neg	0	Neg	0	Neg	0	0
181	BPL182	Namb	Private	Nambale	township	0.44532	34.2494	Nambale	Nambale Township				Local breed	Indigenous	Female	Gilts	Young	Emaciated	Poor/Emiciated	1	1	0	0	10	5+	Tethering	Extensive	0		Positive	Neg	0	Neg	0	160	1	Neg	0	Neg	0	Neg	0	Neg	0	Neg	0	1
182	BPL183	Bum	Private	Butula	Marachi West	0.301158	34.2046	Funyula	Ageng'a Nanguba				Local breed	Indigenous	Female	Sows	Mature	Good	Good/ Very good	0	0	0	0	1	<5	Tethering	Extensive	0		Negative	Neg	0	Neg	0	Neg	0	Neg	0	Neg	0	Neg	0	Neg	0	Neg	0	0
183	BPL184	Bum	Private	Butula	Marachi West	0.301158	34.2046	Butula	Marachi West				Cross breed	Exotic/Cross	Male	Boar	Mature	Good	Good/ Very good	1	1	0	0	3	<5	Intensive (housed)	Intensive	1	Small (1-3mm)	Negative	Neg	0	Neg	0	Neg	0	Neg	0	Neg	0	Neg	0	Neg	0	Neg	0	0
184	BPL185	Bum	Private	Butula	Marachi West	0.301158	34.2046	Butula	Marachi Central				Local breed	Indigenous	Male	Growers	Young	Poor	Poor/Emiciated	1	1	0	1	1	<5	Tethering	Extensive	0		Positive	Neg	0	Neg	0	40	1	Neg	0	Neg	0	Neg	0	Neg	0	Neg	0	1
185	BPL186	Bum	Private	Butula	Marachi West	0.301158	34.2046	Butula	Marachi West				Local breed	Indigenous	Male	Growers	Young	Good	Good/ Very good	1	1	0	1	2	<5	Mixed (tethering/housed)	Extensive	0		Negative	Neg	0	Neg	0	Neg	0	Neg	0	Neg	0	Neg	0	Neg	0	Neg	0	0
186	BPL187	Bum	Private	Butula	Marachi West	0.301158	34.2046	Butula	Marachi West				Local breed	Indigenous	Male	Growers	Young	Poor	Poor/Emiciated	1	1	0	1	1	<5	Tethering	Extensive	0		Positive	Neg	0	Neg	0	160	1	Neg	0	Neg	0	Neg	0	Neg	0	Neg	0	1
187	BPL188	Bum	Private	Butula	Marachi West	0.301158	34.2046	Butula	Marachi West				Local breed	Indigenous	Female	Gilts	Young	Good	Good/ Very good	0	0	0	0	2	<5	Tethering	Extensive	0		Negative	Neg	0	Neg	0	Neg	0	Neg	0	Neg	0	Neg	0	Neg	0	Neg	0	0
188	BPL189	Bum	Private	Butula	Marachi West	0.301158	34.2046	Butula	Marachi Central				Local breed	Indigenous	Female	Gilts	Young	Poor	Poor/Emiciated	1	1	0	0	2	<5	Tethering	Extensive	0		Negative	Neg	0	Neg	0	Neg	0	Neg	0	Neg	0	Neg	0	Neg	0	Neg	0	0
189	BPL190	Tang-k	Private	Nambale	Nambale township	0.481436	34.2208	Teso south	Amukura Central				Exotic pure breed	Exotic/Cross	Female	Sows	Mature	Very Good	Good/ Very good	1	1	1	1	7	5+	Intensive (housed)	Intensive	0		Positive	Neg	0	Neg	0	Neg	0	40	1	Neg	0	Neg	0	Neg	0	Neg	0	1
190	BPL191	But	Private	Butula	marachi north	0.342462	34.3389	Butula	Marachi North				Local breed	Indigenous	Male	Gilts	Young	Emaciated	Poor/Emiciated	1	1	1	0	2	<5	Tethering	Extensive	0		Negative	Neg	0	Neg	0	Neg	0	Neg	0	Neg	0	Neg	0	Neg	0	Neg	0	0
191	BPL192	But	Private	Butula	marachi north	0.342462	34.3389	Butula	Marachi North				Local breed	Indigenous	Male	Gilts	Young	Emaciated	Poor/Emiciated	1	1	1	0	2	<5	Tethering	Extensive	1		Negative	Neg	0	Neg	0	Neg	0	Neg	0	Neg	0	Neg	0	Neg	0	Neg	0	0
192	BPL193	Bum	Private	Butula	Marachi West	0.301158	34.2046	Funyula	Ageng'a Nanguba				Local breed	Indigenous	Male	Growers	Young	Good	Good/ Very good	0	0	0	0	1	<5	Tethering	Extensive	0		Negative	Neg	0	Neg	0	Neg	0	Neg	0	Neg	0	Neg	0	Neg	0	Neg	0	0
193	BPL194	Bum	Private	Butula	Marachi West	0.301158	34.2046	Butula	Marachi Central				Local breed	Indigenous	Male	Growers	Young	Good	Good/ Very good	1	1	0	0	2	<5	Tethering	Extensive	0		Positive	Neg	0	80	1	Neg	0	Neg	0	Neg	0	Neg	0	Neg	0	40	1	1
194	BPL195	Bum	Private	Butula	Marachi West	0.301158	34.2046	Butere	Marenyo- Shianda	Kakamega	Butere	Marenyo-Shianda	Local breed	Indigenous	Male	Boar	Mature	Poor	Poor/Emiciated	1	1	0	0	1	<5	Tethering	Extensive	0		Negative	Neg	0	Neg	0	Neg	0	Neg	0	Neg	0	Neg	0	Neg	0	Neg	0	0
195	BPL196	Bum	Private	Butula	Marachi West	0.301158	34.2046	Butula	Marachi West				Local breed	Indigenous	Female	Gilts	Young	Good	Good/ Very good	1	1	0	0	1	<5	Tethering	Extensive	1	Small (1-3mm)	Positive	Neg	0	Neg	0	Neg	0	40	1	Neg	0	Neg	0	Neg	0	Neg	0	1
196	BPL197	Bum	Private	Butula	Marachi West	0.301158	34.2046	Butula	Marachi West				Local breed	Indigenous	Female	Gilts	Young	Poor	Poor/Emiciated	1	1	0	0	2	<5	Tethering	Extensive	0		Negative	Neg	0	Neg	0	Neg	0	Neg	0	Neg	0	Neg	0	Neg	0	Neg	0	0
197	BPL198	But	Private	Butula	marachi north	0.342462	34.3389	Butula	Marachi North				Local breed	Indigenous	Female	Sows	Mature	Very Good	Good/ Very good	1	1	1	1	1	<5	Tethering	Extensive	0		Negative	Neg	0	Neg	0	Neg	0	Neg	0	Neg	0	Neg	0	Neg	0	Neg	0	0
198	BPL199	Namb	Private	Nambale	township	0.44532	34.2494	Nambale	Bukhayo Central				Cross breed	Exotic/Cross	Female	Sows	Mature	Very Good	Good/ Very good	1	1	0	0	10	5+	Intensive (housed)	Intensive	0		Positive	Neg	0	40	1	Neg	0	Neg	0	80	1	Neg	0	Neg	0	Neg	0	1
199	BPL200	Namb	Private	Nambale	township	0.44532	34.2494	Nambale	Nambale Township				Local breed	Indigenous	Female	Gilts	Young	Good	Good/ Very good	1	1	0	0	2	<5	Intensive (housed)	Intensive	0		Positive	Neg	0	Neg	0	80	1	20	1	Neg	0	Neg	0	Neg	0	Neg	0	1
200	BPL201	Namb	Private	Nambale	township	0.44532	34.2494	Nambale	Bukhayo Central				Local breed	Indigenous	Female	Sows	Mature	Good	Good/ Very good	1	1	0	0	1	<5	Tethering	Extensive	0		Negative	Neg	0	Neg	0	Neg	0	Neg	0	Neg	0	Neg	0	Neg	0	Neg	0	0
201	BPL202	Namb	Private	Nambale	township	0.44532	34.2494	Nambale	Nambale Township				Local breed	Indigenous	Female	Gilts	Young	Very Good	Good/ Very good	1	1	0	0	2	<5	Intensive (housed)	Intensive	0		Negative	Neg	0	Neg	0	Neg	0	Neg	0	Neg	0	Neg	0	Neg	0	Neg	0	0
202	BPL203	Namb	Private	Nambale	township	0.44532	34.2494	Nambale	Nambale Township				Local breed	Indigenous	Female	Gilts	Young	Good	Good/ Very good	0	0	0	0	1	<5	Tethering	Extensive	0		Negative	Neg	0	Neg	0	Neg	0	Neg	0	Neg	0	Neg	0	Neg	0	Neg	0	0
203	BPL204	Namb	Private	Nambale	township	0.44532	34.2494	Nambale	Nambale Township				Local breed	Indigenous	Female	Sows	Mature	Very Good	Good/ Very good	1	1	0	0	2	<5	Mixed (tethering/housed)	Extensive	1	Small (1-3mm)	Positive	Neg	0	80	1	Neg	0	Neg	0	Neg	0	Neg	0	Neg	0	Neg	0	1
204	BPL205	Namb	Private	Nambale	township	0.44532	34.2494	Nambale	Nambale Township				Local breed	Indigenous	Female	Sows	Mature	Very Good	Good/ Very good	1	1	0	1	1	<5	Tethering	Extensive	0		Negative	Neg	0	Neg	0	Neg	0	Neg	0	Neg	0	Neg	0	Neg	0	Neg	0	0
205	BPL206	Funy	Private	Funyula	Bwiri	0.294897	34.1226	Funyula	Nangina				Local breed	Indigenous	Male	Growers	Young	Good	Good/ Very good	1	1	1	1	3	<5	Tethering	Extensive	0		Positive	Neg	0	Neg	0	80	1	40	1	Neg	0	Neg	0	Neg	0	Neg	0	1
206	BPL207	Funy	Private	Funyula	Bwiri	0.294897	34.1226	Funyula	Nangina				Cross breed	Exotic/Cross	Male	Growers	Young	Good	Good/ Very good	1	1	0	0	24	5+	Intensive (housed)	Intensive	0		Negative	Neg	0	Neg	0	Neg	0	Neg	0	Neg	0	Neg	0	Neg	0	Neg	0	0
207	BPL208	Funy	Private	Funyula	Bwiri	0.294897	34.1226	Funyula	Bwiri				Local breed	Indigenous	Female	Sows	Mature	Poor	Poor/Emiciated	1	1	0	0	2	<5	Tethering	Extensive	0		Negative	Neg	0	Neg	0	Neg	0	Neg	0	Neg	0	Neg	0	Neg	0	Neg	0	0
208	BPL209	Funy	Private	Funyula	Bwiri	0.294897	34.1226	Funyula	Nangina				Local breed	Indigenous	Male	Boar	Mature	Good	Good/ Very good	0	0	0	0	2	<5	Tethering	Extensive	0		Positive	Neg	0	Neg	0	40	1	Neg	0	Neg	0	Neg	0	Neg	0	Neg	0	1
209	BPL210	Funy	Private	Funyula	Bwiri	0.294897	34.1226	Funyula	Ageng'a Nanguba				Local breed	Indigenous	Male	Boar	Mature	Poor	Poor/Emiciated	1	1	0	0	2	<5	Tethering	Extensive	0		Negative	Neg	0	Neg	0	Neg	0	Neg	0	Neg	0	Neg	0	Neg	0	Neg	0	0
210	BPL211	Funy	Private	Funyula	Bwiri	0.294897	34.1226	Butula	Marachi West				Local breed	Indigenous	Male	Growers	Young	Good	Good/ Very good	1	1	0	0	1	<5	Tethering	Extensive	0		Positive	Neg	0	Neg	0	160	1	Neg	0	Neg	0	Neg	0	Neg	0	Neg	0	1
211	BPL212	Funy	Private	Funyula	Bwiri	0.294897	34.1226	Funyula	Namboboto Nambuku				Local breed	Indigenous	Female	Gilts	Young	Good	Good/ Very good	1	1	0	1	2	<5	Tethering	Extensive	0		Negative	Neg	0	Neg	0	Neg	0	Neg	0	Neg	0	Neg	0	Neg	0	Neg	0	0
212	BPL213	Tang-k	Private	Nambale	Nambale township	0.481436	34.2208	Teso south	Amukura Central				Local breed	Indigenous	Female	Sows	Mature	Very Good	Good/ Very good	1	1	1	1	6	5+	Intensive (housed)	Intensive	0		Positive	Neg	0	Neg	0	40	1	Neg	0	Neg	0	Neg	0	Neg	0	Neg	0	1
213	BPL214	Tang-k	Private	Nambale	Nambale township	0.481436	34.2208	Nambale	Nambale Township				Local breed	Indigenous	Male	Boar	Mature	Good	Good/ Very good	0	0	0	0	2	<5	Tethering	Extensive			Negative	Neg	0	Neg	0	Neg	0	Neg	0	Neg	0	Neg	0	Neg	0	Neg	0	0
214	BPL215	Tang-k	Private	Nambale	Nambale township	0.481436	34.2208	Nambale	Nambale Township				Local breed	Indigenous	Female	Gilts	Young	Good	Good/ Very good	1	1	1	1	2	<5	Tethering	Extensive	0		Negative	Neg	0	Neg	0	Neg	0	Neg	0	Neg	0	Neg	0	Neg	0	Neg	0	0
215	BPL216	Funy	Private	Funyula	Bwiri	0.294897	34.1226	Butere	Marenyo- Shianda	Kakamega	Butere	Marenyo-Shianda	Cross breed	Exotic/Cross	Female	Sows	Mature	Good	Good/ Very good	1	1	1	0	3	<5	Intensive (housed)	Intensive	1	Small (1-3mm)	Negative	Neg	0	Neg	0	Neg	0	Neg	0	Neg	0	Neg	0	Neg	0	Neg	0	0
216	BPL217	Funy	Private	Funyula	Bwiri	0.294897	34.1226	Funyula	Ageng'a Nanguba				Local breed	Indigenous	Female	Sows	Mature	Good	Good/ Very good	1	1	0	0	1	<5	Tethering	Extensive	0		Negative	Neg	0	Neg	0	Neg	0	Neg	0	Neg	0	Neg	0	Neg	0	Neg	0	0
217	BPL218	Funy	Private	Funyula	Bwiri	0.294897	34.1226	Butula	Marachi West				Local breed	Indigenous	Female	Growers	Young	Good	Good/ Very good	1	1	0	0	1	<5	Tethering	Extensive	0		Positive	Neg	0	Neg	0	40	1	Neg	0	Neg	0	Neg	0	Neg	0	Neg	0	1
218	BPL219	Namb	Private	Nambale	township	0.44532	34.2494	Nambale	Nambale Township				Local breed	Indigenous	Male	Boar	Mature	Good	Good/ Very good	1	1	0	0	1	<5	Tethering	Extensive	0		Negative	Neg	0	Neg	0	Neg	0	Neg	0	Neg	0	Neg	0	Neg	0	Neg	0	0
219	BPL220	Namb	Private	Nambale	township	0.44532	34.2494	Nambale	Bukhayo East				Local breed	Indigenous	Male	Boar	Mature	Very Good	Good/ Very good	1	1	0	0	2	<5	Tethering	Extensive	0		Positive	Neg	0	Neg	0	80	1	Neg	0	Neg	0	Neg	0	Neg	0	Neg	0	1
220	BPL221	Namb	Private	Nambale	township	0.44532	34.2494	Nambale	Nambale Township				Local breed	Indigenous	Female	Gilts	Young	Poor	Poor/Emiciated	1	1	0	1	1	<5	Tethering	Extensive	0		Positive	Neg	0	Neg	0	160	1	Neg	0	Neg	0	Neg	0	Neg	0	Neg	0	1
221	BPL222	Namb	Private	Nambale	township	0.44532	34.2494	Nambale	Nambale Township				Local breed	Indigenous	Male	Boar	Mature	Good	Good/ Very good	1	1	0	0	1	<5	Tethering	Extensive	0		Negative	Neg	0	Neg	0	Neg	0	Neg	0	Neg	0	Neg	0	Neg	0	Neg	0	0
222	BPL223	Namb	Private	Nambale	township	0.44532	34.2494	Nambale	Nambale Township				Local breed	Indigenous	Male	Boar	Mature	Very Good	Good/ Very good	1	1	0	1	2	<5	IDK		0		Positive	Neg	0	40	1	Neg	0	20	1	Neg	0	Neg	0	Neg	0	Neg	0	1
223	BPL224	Bum	Private	Butula	Marachi West	0.301158	34.2046	Funyula	Namboboto Nambuku				Local breed	Indigenous	Female	Gilts	Young	Good	Good/ Very good	1	1	0	0	2	<5	Tethering	Extensive	0		Positive	Neg	0	Neg	0	160	1	Neg	0	Neg	0	Neg	0	Neg	0	Neg	0	1
224	BPL225	Bum	Private	Butula	Marachi West	0.301158	34.2046	Butula	Marachi Central				Local breed	Indigenous	Female	Sows	Mature	Good	Good/ Very good	1	1	0	1	1	<5	Tethering	Extensive	0		Positive	Neg	0	Neg	0	Neg	0	20	1	Neg	0	Neg	0	Neg	0	Neg	0	0
225	BPL226	Bum	Private	Butula	Marachi West	0.301158	34.2046	Butula	Marachi Central				Local breed	Indigenous	Male	Growers	Young	Good	Good/ Very good	0	0	0	0	1	<5	Tethering	Extensive	0		Negative	Neg	0	Neg	0	Neg	0	Neg	0	Neg	0	Neg	0	Neg	0	Neg	0	0
226	BPL227	Bum	Private	Butula	Marachi West	0.301158	34.2046	Butere	Marenyo- Shianda	Kakamega	Butere	Marenyo-Shianda	Local breed	Indigenous	Female	Gilts	Young	Poor	Poor/Emiciated	1	1	0	1	1	<5	Tethering	Extensive	0		Negative	Neg	0	Neg	0	Neg	0	Neg	0	Neg	0	Neg	0	Neg	0	Neg	0	0
227	BPL228	Bum	Private	Butula	Marachi West	0.301158	34.2046	Butula	Marachi Central				Local breed	Indigenous	Male	Growers	Young	Good	Good/ Very good	1	1	0	0	1	<5	Tethering	Extensive	0		Negative	Neg	0	Neg	0	Neg	0	Neg	0	Neg	0	Neg	0	Neg	0	Neg	0	0
228	BPL229	Namb	Private	Nambale	township	0.44532	34.2494	Nambale	Bukhayo East				Local breed	Indigenous	Female	Growers	Young	Good	Good/ Very good	0	0	0	0	2	<5	Tethering	Extensive	1	Small (1-3mm)	Positive	20	1	Neg	0	40	1	Neg	0	Neg	0	Neg	0	Neg	0	Neg	0	0
229	BPL230	Funy	Private	Funyula	Bwiri	0.294897	34.1226	Funyula	Nangina				Local breed	Indigenous	Male	Growers	Young	Very Good	Good/ Very good	1	1	0	0	2	<5	Tethering	Extensive	0		Positive	Neg	0	Neg	0	Neg	0	20	1	Neg	0	Neg	0	Neg	0	Neg	0	0
230	BPL231	Funy	Private	Funyula	Bwiri	0.294897	34.1226	Funyula	Ageng'a Nanguba				Local breed	Indigenous	Male	Growers	Young	Good	Good/ Very good	0	0	0	0	2	<5	Mixed (tethering/housed)	Extensive	0		Negative	Neg	0	Neg	0	Neg	0	Neg	0	Neg	0	Neg	0	Neg	0	Neg	0	0
231	BPL232	Funy	Private	Funyula	Bwiri	0.294897	34.1226	Funyula	Namboboto Nambuku				Local breed	Indigenous	Male	Growers	Young	Very Good	Good/ Very good	1	1	0	1	3	<5	Tethering	Extensive	0		Positive	Neg	0	Neg	0	40	1	Neg	0	Neg	0	Neg	0	Neg	0	Neg	0	1
232	BPL233	Funy	Private	Funyula	Bwiri	0.294897	34.1226	Funyula	Nangina				Local breed	Indigenous	Male	Growers	Young	Poor	Poor/Emiciated	1	1	1	0	5	5+	Tethering	Extensive	0		Positive	Neg	0	Neg	0	80	1	Neg	0	Neg	0	Neg	0	Neg	0	Neg	0	1
233	BPL234	Funy	Private	Funyula	Bwiri	0.294897	34.1226	Butula	Marachi West				Local breed	Indigenous	Male	Boar	Mature	Very Good	Good/ Very good	1	1	0	0	10	5+	Intensive (housed)	Intensive	0		Positive	Neg	0	Neg	0	80	1	Neg	0	Neg	0	Neg	0	Neg	0	Neg	0	1
234	BPL235	Funy	Private	Funyula	Bwiri	0.294897	34.1226	Funyula	Bwiri				Cross breed	Exotic/Cross	Male	Growers	Young	Good	Good/ Very good	1	1	0	0	8	5+	Intensive (housed)	Intensive	0		Negative	Neg	0	Neg	0	Neg	0	Neg	0	Neg	0	Neg	0	Neg	0	Neg	0	0
235	BPL236	Funy	Private	Funyula	Bwiri	0.294897	34.1226	Funyula	Ageng'a Nanguba				Local breed	Indigenous	Male	Growers	Young	Poor	Poor/Emiciated	1	1	0	0	8	5+	Intensive (housed)	Intensive	0		Positive	Neg	0	Neg	0	160	1	20	1	Neg	0	Neg	0	Neg	0	Neg	0	1
236	BPL237	Funy	Private	Funyula	Bwiri	0.294897	34.1226	Funyula	Bwiri				Cross breed	Exotic/Cross	Male	Growers	Young	Good	Good/ Very good	1	1	0	0	8	5+	Intensive (housed)	Intensive	0		Positive	Neg	0	Neg	0	Neg	0	Neg	0	20	1	Neg	0	Neg	0	Neg	0	0
237	BPL238	Funy	Private	Funyula	Bwiri	0.294897	34.1226	Funyula	Bwiri				Local breed	Indigenous	Male	Growers	Young	Good	Good/ Very good	0	0	0	0	1	<5	Tethering	Extensive	0		Negative	Neg	0	Neg	0	Neg	0	Neg	0	Neg	0	Neg	0	Neg	0	Neg	0	0
238	BPL239	Namb	Private	Nambale	township	0.44532	34.2494	Nambale	Nambale Township				Local breed	Indigenous	Female	Growers	Young	Good	Good/ Very good	1	1	0	0	4	<5	Intensive (housed)	Intensive	0		Negative	Neg	0	Neg	0	Neg	0	Neg	0	Neg	0	Neg	0	Neg	0	Neg	0	0
239	BPL240	Namb	Private	Nambale	township	0.44532	34.2494	Nambale	Bukhayo Central				Local breed	Indigenous	Female	Gilts	Young	Good	Good/ Very good	1	1	0	0	2	<5	Tethering	Extensive	0		Negative	Neg	0	Neg	0	Neg	0	Neg	0	Neg	0	Neg	0	Neg	0	Neg	0	0
240	BPL241	Namb	Private	Nambale	township	0.44532	34.2494	Nambale	Bukhayo Central				Local breed	Indigenous	Male	Boar	Mature	Good	Good/ Very good	1	1	0	0	2	<5	Tethering	Extensive	0		Positive	Neg	0	Neg	0	40	1	Neg	0	Neg	0	Neg	0	Neg	0	Neg	0	1
241	BPL242	Namb	Private	Nambale	township	0.44532	34.2494	Nambale	Nambale Township				Local breed	Indigenous	Female	Sows	Mature	Very Good	Good/ Very good	1	1	0	0	2	<5	Tethering	Extensive	0		Positive	Neg	0	Neg	0	Neg	0	Neg	0	40	1	Neg	0	Neg	0	Neg	0	1
242	BPL243	Namb	Private	Nambale	township	0.44532	34.2494	Nambale	Nambale Township				Local breed	Indigenous	Female	Sows	Mature	Good	Good/ Very good	1	1	0	0	1	<5	Tethering	Extensive	0		Positive	Neg	0	160	1	Neg	0	Neg	0	Neg	0	Neg	0	Neg	0	Neg	0	1
243	BPL244	Namb	Private	Nambale	township	0.44532	34.2494	Nambale	Nambale Township				Cross breed	Exotic/Cross	Female	Sows	Mature	Very Good	Good/ Very good	1	1	1	0	3	<5	Tethering	Extensive	0		Positive	160	1	Neg	0	40	1	Neg	0	Neg	0	Neg	0	Neg	0	Neg	0	1
244	BPL245	Tang-k	Private	Nambale	Nambale township	0.481436	34.2208	Matayos	Bukhayo West				Local breed	Indigenous	Male	Growers	Young	Good	Good/ Very good	1	1	1	0	3	<5	Tethering	Extensive	1		Positive	Neg	0	Neg	0	Neg	0	Neg	0	80	1	Neg	0	Neg	0	Neg	0	1
245	BPL246	Tang-k	Private	Nambale	Nambale township	0.481436	34.2208	Matayos	Bukhayo West				Local breed	Indigenous	Female	Growers	Young	Good	Good/ Very good	1	1	0	1	3	<5	Tethering	Extensive	0		Negative	Neg	0	Neg	0	Neg	0	Neg	0	Neg	0	Neg	0	Neg	0	Neg	0	0
246	BPL247	Tang-k	Private	Nambale	Nambale township	0.481436	34.2208	Matayos	Bukhayo West				Cross breed	Exotic/Cross	Male	Growers	Young	Poor	Poor/Emiciated	1	1	0	0	9	5+	Intensive (housed)	Intensive	0		Negative	Neg	0	Neg	0	Neg	0	Neg	0	Neg	0	Neg	0	Neg	0	Neg	0	0
247	BPL248	Tang-k	Private	Nambale	Nambale township	0.481436	34.2208	Matayos	Bukhayo West				Local breed	Indigenous	Male	Growers	Young	Poor	Poor/Emiciated	1	1	0	0	2	<5	Tethering	Extensive	0		Positive	Neg	0	Neg	0	160	1	Neg	0	20	1	Neg	0	Neg	0	Neg	0	1
248	BPL249	Tang-k	Private	Nambale	Nambale township	0.481436	34.2208	Matayos	Bukhayo West				Local breed	Indigenous	Male	Growers	Young	Good	Good/ Very good	1	0	0	1	1	<5	Tethering	Extensive	0		Negative	Neg	0	Neg	0	Neg	0	Neg	0	Neg	0	Neg	0	Neg	0	Neg	0	0
249	BPL250	Tang-k	Private	Nambale	Nambale township	0.481436	34.2208	Matayos	Bukhayo West				Local breed	Indigenous	Female	Sows	Mature	Good	Good/ Very good	1	1	0	0	1	<5	Tethering	Extensive	0		Negative	Neg	0	Neg	0	Neg	0	Neg	0	Neg	0	Neg	0	Neg	0	Neg	0	0
250	BPL251	Tang-k	Private	Nambale	Nambale township	0.481436	34.2208	Matayos	Bukhayo West				Local breed	Indigenous	Female	Sows	Mature	Good	Good/ Very good	1	1	1	0	1	<5	Tethering	Extensive	0		Negative	Neg	0	Neg	0	Neg	0	Neg	0	Neg	0	Neg	0	Neg	0	Neg	0	0
251	BPL252	Tang-k	Private	Nambale	Nambale township	0.481436	34.2208	Nambale	Bukhayo Central				Local breed	Indigenous	Male	Boar	Mature	Good	Good/ Very good	1	1	0	0	2	<5	Tethering	Extensive	0		Negative	Neg	0	Neg	0	Neg	0	Neg	0	Neg	0	Neg	0	Neg	0	Neg	0	0
252	BPL253	Tang-k	Private	Nambale	Nambale township	0.481436	34.2208	Nambale	Nambale Township				Cross breed	Exotic/Cross	Female	Sows	Mature	Very Good	Good/ Very good	1	1	0	0	2	<5	Tethering	Extensive	0		Negative	Neg	0	Neg	0	Neg	0	Neg	0	Neg	0	Neg	0	Neg	0	Neg	0	0
